# Supplementary material for: CLEC18A interacts with sulfated glycosaminoglycans and controls clear cell renal cell carcinoma progression
Source: FEBS J. 2025 Aug 23;293(3):709–28. doi: 10.1111/febs.70236 (PMC12871919; doi:10.1111/febs.70236)
Supplement: Supplementary file 4 — Table S3. Tumor RNA sequencing data. [file FEBS-293-709-s002.xlsx]

## Sheet: Sheet1
geneID	logFC	P.Value	adj.P.Val	sig
Trpm3	3.77973	5.52392e-09	7.01262e-05	TRUE
Cyp2j5	3.71429	3.81836e-07	0.0021524	TRUE
Edn3	3.49329	2.5513e-06	0.00404859	TRUE
Prl2c2	-3.42446	0.0124283	0.22816	FALSE
Gm18259	3.40795	6.86882e-05	0.0344298	TRUE
Mup11	3.04915	0.00430916	0.154971	FALSE
Mstn	2.99788	0.0103774	0.216119	FALSE
Dhx35	-2.94577	0.000383421	0.0572736	FALSE
Tcap	2.79261	0.010609	0.217579	FALSE
Serpina3c	2.77036	0.000253246	0.0507393	FALSE
Ctla2b	2.76296	0.045282	0.371402	FALSE
Tinag	2.7511	0.000470384	0.0615622	FALSE
Angptl7	2.74599	8.8899e-06	0.00806123	TRUE
Atp6-ps	2.72498	0.0677557	0.427302	FALSE
Zfp987	-2.6911	0.00101343	0.0932279	FALSE
Ano5	2.65996	0.0206357	0.277805	FALSE
Pvalb	2.65318	0.0215118	0.282083	FALSE
Atp2a1	2.64606	0.0130969	0.230612	FALSE
Cdh10	2.64343	0.0134292	0.233859	FALSE
Tnnc2	2.60628	0.0227526	0.286552	FALSE
Wfdc12	2.58587	0.000115833	0.0421694	TRUE
Coro2b	-2.58404	3.06366e-05	0.0194466	TRUE
Krt15	2.58214	0.114309	0.518459	FALSE
Myl1	2.58021	0.00970853	0.211446	FALSE
Tnnt3	2.5759	0.0120575	0.226605	FALSE
Hp	2.56131	0.0117899	0.226185	FALSE
Myh2	2.54933	0.00986886	0.212448	FALSE
Actn3	2.53865	0.033124	0.333794	FALSE
Ndufa12-ps	-2.47808	0.0459089	0.372484	FALSE
Mylk2	2.47694	0.0163513	0.252524	FALSE
Cyp2j6	2.45902	8.81538e-07	0.00223822	TRUE
Slc6a18	-2.44991	0.000279789	0.0507393	FALSE
Dedd	-2.44585	0.0107059	0.218506	FALSE
Art1	2.44472	0.0102917	0.216119	FALSE
Tnni2	2.43192	0.0253089	0.298172	FALSE
Cacna1s	2.39659	0.0356967	0.340481	FALSE
Clcn1	2.38653	0.0185624	0.265469	FALSE
Nat8f2	-2.38342	0.000132981	0.043287	TRUE
Myot	2.38308	0.00889957	0.203935	FALSE
Ttn	2.36564	0.0646531	0.420184	FALSE
Myh1	2.36283	0.0108145	0.219641	FALSE
Raf1	2.3424	0.132294	0.549567	FALSE
Serpinb9b	-2.33486	7.1193e-07	0.00223822	TRUE
Cfd	2.33155	0.00122113	0.0951902	FALSE
Myoz1	2.32814	0.00957888	0.210282	FALSE
Tmem233	2.32638	0.0488286	0.380061	FALSE
Smpx	2.32163	0.00774041	0.196137	FALSE
Fam227b	-2.32114	0.0933471	0.479192	FALSE
Ckm	2.31403	0.029706	0.317439	FALSE
Myh4	2.3028	0.0320504	0.3276	FALSE
Orm3	-2.3	0.000287571	0.0507393	FALSE
Gm45799	2.28748	0.0149059	0.245117	FALSE
Cidec	2.26781	0.0101712	0.215566	FALSE
Cnksr2	2.2678	0.0220929	0.284451	FALSE
Elovl4	2.24713	0.174742	0.606598	FALSE
Tpm2	2.24124	0.0213999	0.282083	FALSE
Mlip	2.23596	0.0178248	0.259204	FALSE
Gm48128	-2.22204	0.419755	0.811821	FALSE
Kif24	2.22012	1.61065e-06	0.00292104	TRUE
Nsa2-ps1	-2.20813	0.115483	0.520849	FALSE
Stra6	-2.19572	0.00297122	0.131141	FALSE
Elovl3	2.19197	0.0806192	0.453461	FALSE
Sln	2.19025	0.0517741	0.387314	FALSE
Obscn	2.18367	0.0260572	0.3022	FALSE
Sms-ps	-2.17542	0.00198742	0.113536	FALSE
Lrrc41	2.17496	0.032018	0.327533	FALSE
Gm21811	2.16439	0.0476644	0.376071	FALSE
1110002E22Rik	2.15431	0.039569	0.353255	FALSE
Il17rb	-2.14694	1.41465e-06	0.00292104	TRUE
Sypl2	2.14688	0.0331296	0.333794	FALSE
Ckmt2	2.13159	0.0437311	0.366861	FALSE
Hmgn2-ps	-2.13072	0.232985	0.670996	FALSE
Mylpf	2.13022	0.0121255	0.226605	FALSE
Defb19	-2.12861	0.00100659	0.0932279	FALSE
Gm16300	2.1275	0.000110776	0.0421694	TRUE
Ldb3	2.12579	0.00922224	0.205878	FALSE
Mylk4	2.12284	0.000632882	0.0750882	FALSE
Pgam2	2.10928	0.0122205	0.22781	FALSE
mt-Atp6	-2.10065	0.324335	0.750673	FALSE
H2ac8	-2.09094	0.0301634	0.319903	FALSE
Cox6a2	2.0804	0.00943484	0.207943	FALSE
Scd3	2.07842	0.00199438	0.113536	FALSE
Mybpc2	2.06214	0.0154885	0.247452	FALSE
Trdn	2.05548	0.0202955	0.276072	FALSE
Kpna2rt	-2.05196	0.100694	0.493006	FALSE
Xirp2	2.05039	0.0483855	0.379169	FALSE
Ppp1r1a	2.04097	0.00687409	0.183538	FALSE
Kcnj15	2.03947	0.000196419	0.0498708	TRUE
Lmod3	2.01392	0.0582132	0.40583	FALSE
Col4a4	2.01375	6.06272e-06	0.00699693	TRUE
Pygm	2.00908	0.011865	0.22641	FALSE
Actn2	2.00188	0.0887403	0.470379	FALSE
Gm2004	1.99301	0.0371801	0.343774	FALSE
Slc7a3	1.97366	0.000144576	0.0434608	TRUE
Spink8	1.96914	0.0383595	0.348446	FALSE
Myom2	1.95934	0.00518253	0.165113	FALSE
Myoz3	1.95422	0.0173564	0.256013	FALSE
Ppp1r3a	1.95374	0.0393057	0.35176	FALSE
Acta1	1.95123	0.0523507	0.387872	FALSE
Ky	1.93588	0.02147	0.282083	FALSE
S100g	-1.93448	0.0211724	0.281449	FALSE
Csrp3	1.92999	0.0683256	0.428766	FALSE
Mtcl2	-1.929	0.0356856	0.340481	FALSE
Cplx2	1.92871	0.00120796	0.0951902	FALSE
Syt13	-1.92317	0.000141779	0.0434608	TRUE
Gpr15lg	-1.91703	0.055765	0.398013	FALSE
Rbfox1	1.91637	0.00735629	0.191369	FALSE
Rbm24	1.91538	0.0544862	0.394065	FALSE
Plin1	1.91334	0.00467856	0.161145	FALSE
Gm49273	-1.90834	0.119541	0.528037	FALSE
Retn	1.90417	0.0116826	0.225519	FALSE
Synpo2	1.90096	0.0128874	0.230076	FALSE
Gm4332	-1.89909	0.336438	0.759709	FALSE
Sgcg	1.88421	0.00185049	0.111088	FALSE
Or8d1b	-1.87902	0.00115781	0.0951902	FALSE
Fsd2	1.87304	0.0128195	0.229564	FALSE
Rnase1	1.8702	0.0012709	0.0951902	FALSE
Cmc4	-1.86958	0.0172251	0.256013	FALSE
Dock3	1.85175	0.00294537	0.131141	FALSE
Adipoq	1.84657	0.00792588	0.197158	FALSE
Cer1	1.84006	0.0453104	0.371402	FALSE
Havcr1	-1.82964	2.22892e-05	0.0160839	TRUE
Mlf1	1.82884	0.00453752	0.158832	FALSE
Ptgfr	1.8151	0.0366593	0.341195	FALSE
Cmya5	1.79562	0.00756069	0.193129	FALSE
Gm9067	-1.79463	0.000735634	0.0810885	FALSE
Zfp948	-1.77779	0.000831463	0.0876665	FALSE
Zfp960	-1.77672	0.0361238	0.340854	FALSE
Zfp593	-1.77066	0.14674	0.568812	FALSE
Ccdc106	1.7706	0.0375172	0.346134	FALSE
3425401B19Rik	1.76888	0.0482625	0.378439	FALSE
Gm42927	-1.76884	0.338319	0.760978	FALSE
Txlnb	1.76702	0.0235015	0.289381	FALSE
Gm14308	-1.76604	0.136957	0.555606	FALSE
Fam107a	-1.76417	0.00257269	0.125084	FALSE
Rps2-ps10	1.75048	0.410618	0.80693	FALSE
Or14o1-ps1	1.74902	0.0113277	0.223301	FALSE
Cilp	1.73584	0.000395354	0.0583608	FALSE
Gm20537	-1.72992	0.0170544	0.255731	FALSE
Mtcp1	-1.72518	0.00128977	0.0951902	FALSE
Adh6b	1.72096	0.000782518	0.084187	FALSE
Lrrc74b	1.72096	0.00962488	0.210306	FALSE
Gm6292	-1.71554	0.000220131	0.0499028	TRUE
Gm6433	-1.71205	0.0438868	0.367267	FALSE
Mrip-ps	-1.70896	0.0705187	0.434369	FALSE
Nat8f4	-1.70605	0.0364788	0.340854	FALSE
Arpp21	1.69892	0.0526321	0.388196	FALSE
Frat2	1.6871	0.00126606	0.0951902	FALSE
Rbks	-1.68016	0.0471797	0.374312	FALSE
Cav3	1.6732	0.0110008	0.222191	FALSE
Ndrg2	1.67047	0.00502274	0.163135	FALSE
Inka2	1.67036	0.0104743	0.216565	FALSE
Zfp993	-1.66289	0.00719123	0.189191	FALSE
Rabep2	1.6627	0.012138	0.226605	FALSE
Casq1	1.66099	0.0335454	0.334642	FALSE
Trem6l	-1.65477	0.0293649	0.316458	FALSE
Neb	1.65117	0.0205486	0.277516	FALSE
Kng2	1.6503	0.0154962	0.247452	FALSE
Spint2	1.64894	0.0421918	0.362154	FALSE
Spink5	1.6392	0.112298	0.516343	FALSE
Cst6	1.6379	0.0172987	0.256013	FALSE
Aldh8a1	1.6266	0.00137129	0.0989123	FALSE
Pgap4	1.62188	0.00294637	0.131141	FALSE
Skap1	1.62187	0.0464296	0.373672	FALSE
Barx2	1.61699	0.014648	0.242324	FALSE
Ank1	1.61468	0.0120326	0.226605	FALSE
Ppp2r2b	1.61434	0.000872169	0.088832	FALSE
Rassf9	1.61104	0.00599961	0.178373	FALSE
Ccdc39	1.61061	0.00710222	0.187772	FALSE
Npy4r	1.60821	0.00123878	0.0951902	FALSE
Gm7049	-1.60338	0.0271431	0.307662	FALSE
Clstn3	1.60006	0.00449197	0.158018	FALSE
H4c18	-1.59084	0.0964301	0.484817	FALSE
Hapln4	1.58934	0.000967396	0.0906408	FALSE
Ctla2a	1.58019	3.80148e-06	0.00536219	TRUE
Pdlim3	1.57945	0.0424261	0.362937	FALSE
Fbxl14	1.5782	0.132055	0.549239	FALSE
Gm8606	-1.57675	0.0102279	0.216119	FALSE
Ptpn3	1.57501	0.00235886	0.120161	FALSE
Scn5a	1.57471	0.000151348	0.0434608	TRUE
Abca8b	1.57421	0.000208653	0.0499028	TRUE
Tlr7	1.56376	0.0733311	0.440994	FALSE
Sh3rf2	1.56315	0.000186636	0.0493614	TRUE
Rbis	1.56146	0.0166106	0.254369	FALSE
Ppme1	-1.56135	0.00543252	0.169034	FALSE
Nrcam	1.55957	0.00015519	0.0434608	TRUE
Thtpa	-1.55077	0.00642832	0.180548	FALSE
Atp1a2	1.55053	0.0173102	0.256013	FALSE
Vmn2r73	1.54796	0.00883891	0.203559	FALSE
Junb	1.54731	0.141995	0.562534	FALSE
Sh3bgr	1.54471	0.0284939	0.313119	FALSE
Frzb	1.5408	0.00405225	0.15086	FALSE
Entrep3	-1.53955	0.0607468	0.414365	FALSE
Defb29	-1.53289	0.0531281	0.389276	FALSE
Add2	-1.53237	0.000102721	0.0420657	TRUE
Fxyd1	1.53136	0.00180299	0.110431	FALSE
Dapl1	1.52899	0.230776	0.667791	FALSE
Fbp2	1.52175	0.0594397	0.409921	FALSE
Synm	1.52125	0.00952549	0.209577	FALSE
Gm2030	1.51176	0.00186766	0.111314	FALSE
Chi3l1	-1.50706	0.00660457	0.181506	FALSE
Adgrf3	1.50703	0.0130384	0.230612	FALSE
Ryr1	1.5049	0.0365958	0.340854	FALSE
Fndc10	1.4985	0.0189427	0.26869	FALSE
Ddx28	-1.49834	0.0470945	0.374312	FALSE
Cdh6	1.49459	0.0262839	0.303149	FALSE
Abcd2	1.49398	0.00628375	0.180073	FALSE
Amot	1.49205	0.0037463	0.145875	FALSE
Asb18	1.49122	0.000268969	0.0507393	FALSE
Ilk	1.48556	0.0649147	0.420293	FALSE
Zfp40	1.48481	0.00362629	0.142968	FALSE
Ptger3	1.4847	0.00673077	0.182428	FALSE
Pola1	-1.47518	0.00259134	0.125084	FALSE
Anks4b	-1.47293	0.00591729	0.176753	FALSE
Fhl1	1.47064	0.0211552	0.281449	FALSE
Xrcc3	1.46945	0.144885	0.564833	FALSE
Serpinb6b	-1.4668	0.000550464	0.0693599	FALSE
Inpp5d	-1.46468	0.00269875	0.125958	FALSE
Nxpe2	1.46457	0.101176	0.493006	FALSE
Pcdh9	1.46269	0.0613804	0.416392	FALSE
Des	1.46167	0.0695197	0.431566	FALSE
Or5aq7	1.46143	0.0151993	0.24668	FALSE
Cldn2	-1.46085	0.000338321	0.0554399	FALSE
Ccdc63	1.45484	0.00145366	0.100842	FALSE
Eno3	1.45441	0.00399957	0.150221	FALSE
Has2	-1.45318	0.00927254	0.206318	FALSE
Krtap3-2	1.45187	0.186607	0.618052	FALSE
Slc1a3	1.44974	0.000887583	0.088832	FALSE
Gm49858	-1.44796	0.216368	0.651684	FALSE
Gadl1	1.44607	0.0761345	0.447921	FALSE
Cttnbp2	1.44519	0.0370326	0.342837	FALSE
Lrp1b	1.44489	0.00301568	0.13156	FALSE
Tmem38a	1.44425	0.00780398	0.196957	FALSE
Pabir2	-1.44223	0.000904239	0.0896821	FALSE
Pkia	1.44171	0.0215963	0.282083	FALSE
Fbxl13	1.44077	0.0119185	0.22641	FALSE
Aldob	1.43135	0.0151213	0.24668	FALSE
Hgfac	-1.42816	0.0150065	0.245817	FALSE
Cep41	-1.42646	0.000708012	0.0795417	FALSE
Kcnmb4	1.41184	0.0136423	0.235318	FALSE
Mycbpap	-1.4093	0.134511	0.552628	FALSE
Mcpt2	1.40747	0.248666	0.686938	FALSE
Acad11	1.40317	0.0708556	0.435402	FALSE
Chrnb1	1.40141	0.00473824	0.161145	FALSE
Epn3	-1.39841	0.0119492	0.22641	FALSE
Moxd1	1.39647	0.0118229	0.226382	FALSE
Usp11	-1.39631	0.00767213	0.195186	FALSE
Bclaf3	-1.39604	0.00232403	0.11976	FALSE
Maoa	-1.39591	5.08641e-07	0.0021524	TRUE
Rnaset2b	-1.39466	0.00550754	0.170639	FALSE
Lhfpl6	1.39393	0.0215225	0.282083	FALSE
Asb2	1.39377	0.0133823	0.233695	FALSE
Rusf1	-1.39295	0.000206914	0.0499028	TRUE
Zbed3	1.38994	0.0267224	0.304798	FALSE
Lbr	-1.38941	0.0127734	0.229564	FALSE
Myom1	1.38367	0.0362301	0.340854	FALSE
Enpp2	1.37936	0.00757606	0.193129	FALSE
Tomt	1.37691	0.393934	0.796906	FALSE
Cnksr3	1.37687	0.00675395	0.182428	FALSE
Map3k9	1.37344	0.00598757	0.178373	FALSE
Mix23	1.37325	0.177247	0.609778	FALSE
Rbbp7	-1.37283	0.000123184	0.0421694	TRUE
Mx2	-1.37279	0.0642284	0.41965	FALSE
Mybpc1	1.37167	0.0464487	0.373672	FALSE
Rgs1	-1.37156	0.0484332	0.379309	FALSE
Tpsab1	1.37045	0.00827649	0.20167	FALSE
Ifi211	-1.3671	0.0365585	0.340854	FALSE
Islr	-1.36103	0.0884762	0.470182	FALSE
Cck	1.3606	0.0196153	0.272744	FALSE
Wdr72	1.35622	0.0458819	0.372484	FALSE
Gm12693	-1.35355	0.0154205	0.247452	FALSE
Adnp	-1.35007	0.126056	0.53915	FALSE
Prokr1	-1.34904	0.122523	0.535432	FALSE
Lce1a2	1.34801	0.23416	0.67198	FALSE
Vps37d	-1.34712	0.0916051	0.477351	FALSE
Tasor2	-1.34659	0.0222553	0.284837	FALSE
Ntrk3	1.34587	0.133553	0.551905	FALSE
Etv1	1.33864	0.00120863	0.0951902	FALSE
Tec	-1.33781	0.0116236	0.225519	FALSE
Slc5a7	-1.33516	0.13596	0.55412	FALSE
Pin4	-1.33227	0.166278	0.595073	FALSE
Irx3	1.33075	0.00857827	0.202289	FALSE
Ptn	1.33003	0.0194054	0.271612	FALSE
Rhpn2	-1.32852	0.000192718	0.0498708	TRUE
Tnn	1.32753	0.0262912	0.303149	FALSE
Nfasc	1.32297	0.015535	0.24776	FALSE
Or9m1b	-1.32008	0.0378171	0.347605	FALSE
Klhl40	1.31881	0.116452	0.522571	FALSE
Bpifc	1.31878	0.0484684	0.37935	FALSE
Skic2	1.3182	0.0197419	0.273606	FALSE
Rps2-ps13	-1.31815	0.39922	0.800268	FALSE
Dnm3	1.31778	0.00516848	0.165113	FALSE
1700030J22Rik	1.31649	0.00179676	0.110431	FALSE
Zfp771	-1.31469	0.0248392	0.29581	FALSE
Rps12l1	-1.31239	0.437685	0.822218	FALSE
Popdc2	1.31071	0.116322	0.522172	FALSE
Kctd12b	-1.31027	0.00423226	0.154728	FALSE
Cadm2	-1.30835	0.172528	0.603704	FALSE
Renbp	-1.30803	0.000138222	0.0434608	TRUE
Npr3	1.30773	0.0486685	0.379507	FALSE
Knl1	-1.30675	0.00194968	0.113179	FALSE
Krt7	-1.29824	0.00104211	0.094177	FALSE
Prps1	-1.29734	0.0283743	0.313119	FALSE
Apobec2	1.29598	0.193906	0.627328	FALSE
Arxes1	1.29294	0.0124655	0.22816	FALSE
Ankmy2	1.29235	0.00109933	0.0951902	FALSE
Afg2a	1.29147	0.00340936	0.138246	FALSE
St8sia2	1.29055	0.0155997	0.248168	FALSE
Unc45b	1.28873	0.00308394	0.132714	FALSE
Il20rb	1.28718	0.00916809	0.205878	FALSE
Bves	1.28642	0.0384264	0.348446	FALSE
Ugt2b5	1.28589	0.0141162	0.238166	FALSE
Sms	-1.28504	8.24913e-06	0.00805559	TRUE
Pdzd2	1.27885	0.04528	0.371402	FALSE
Nos1	1.27809	0.175421	0.607178	FALSE
Fam131b	1.27681	0.0207738	0.278953	FALSE
Lipe	1.27593	0.00268191	0.125958	FALSE
Plac8	1.27545	0.164956	0.593569	FALSE
Nkap	-1.27514	0.000262405	0.0507393	FALSE
Itga2	1.27231	0.0165536	0.254367	FALSE
Ccdc17	1.26955	0.00341939	0.138246	FALSE
Clspn	-1.26591	0.0168157	0.255353	FALSE
Slc22a19	1.26368	0.00661175	0.181506	FALSE
Mb	1.26268	0.0445595	0.369179	FALSE
Mamstr	1.26124	0.0199775	0.274474	FALSE
Riox2	1.2607	0.0193977	0.271612	FALSE
Txlng	-1.26026	0.000178319	0.0481651	TRUE
Fmo2	1.24941	0.00671331	0.182428	FALSE
Slc22a3	1.2478	0.00378046	0.145875	FALSE
Nat8f1	-1.24669	0.0103225	0.216119	FALSE
Timd4	-1.24448	0.0139931	0.238127	FALSE
Liph	-1.24444	0.017296	0.256013	FALSE
Nudt22	-1.2437	0.177364	0.609778	FALSE
Inhbb	-1.24225	0.111354	0.516247	FALSE
Pmpcb	1.24166	0.490877	0.850595	FALSE
Or51k2	1.23887	0.0156921	0.249015	FALSE
Ank	1.23752	3.38305e-05	0.0204513	TRUE
Ddit4l	1.23751	0.0312871	0.323962	FALSE
Ube2q2l	-1.23613	0.125967	0.53915	FALSE
Nnmt	1.2349	0.0230532	0.28746	FALSE
Dlgap5	-1.23347	0.00214123	0.115672	FALSE
Lmod2	1.23263	0.138309	0.555786	FALSE
Fam120c	-1.23242	0.0395277	0.353134	FALSE
Gm49368	-1.23141	0.064621	0.420184	FALSE
Htatip2	1.23094	2.2805e-05	0.0160839	TRUE
Mustn1	1.23086	0.0614871	0.416392	FALSE
Bud23	1.23059	0.046358	0.373672	FALSE
Ube2c	1.22848	0.00305172	0.132224	FALSE
Casp4	1.2269	0.000269643	0.0507393	FALSE
Abra	1.22632	0.00789539	0.197158	FALSE
Rbsn	-1.22342	0.00566964	0.172605	FALSE
Anxa11	1.22291	0.0259579	0.301917	FALSE
Oas2	-1.22221	0.148003	0.569563	FALSE
H2ac19	-1.22165	0.000965976	0.0906408	FALSE
Ebp	-1.22032	0.00107395	0.0951902	FALSE
Cacna1d	-1.21781	5.85694e-05	0.0309808	TRUE
Scamp4	-1.21522	0.31588	0.745681	FALSE
H1f4	-1.21308	0.00258856	0.125084	FALSE
Amy1	1.21215	0.010551	0.217323	FALSE
Kpna2	1.21143	0.463635	0.836461	FALSE
Tuba8	1.21059	0.0467542	0.374004	FALSE
Cth	1.20699	4.76462e-05	0.027494	TRUE
Nup210	-1.20632	0.0772937	0.449124	FALSE
Gm47924	-1.20274	0.55855	0.880078	FALSE
Phkg1	1.20178	0.0537381	0.391973	FALSE
Fggy	-1.19918	0.0840004	0.461005	FALSE
Smoc2	1.1987	0.1243	0.536844	FALSE
Krt10	1.19784	0.011091	0.222191	FALSE
Fabp4	1.19779	0.0406008	0.356944	FALSE
Syap1	-1.19461	0.0130974	0.230612	FALSE
Crlf1	1.19232	0.0252209	0.298172	FALSE
Ctps2	-1.18907	0.000266363	0.0507393	FALSE
Atf3	-1.18809	0.0120619	0.226605	FALSE
Aifm1	-1.18749	0.00902925	0.205056	FALSE
Nyap1	1.18533	0.114973	0.519617	FALSE
Fam89a	-1.18271	0.0458033	0.372278	FALSE
Chaf1b	-1.18221	0.123706	0.536087	FALSE
Glyat	-1.18199	0.0124226	0.22816	FALSE
Cdo1	1.18158	0.0156329	0.248385	FALSE
Mmp16	1.18137	0.0141111	0.238166	FALSE
Mmp25	-1.18015	0.0100162	0.213707	FALSE
Scube1	1.18002	0.0241063	0.291702	FALSE
Cstf2	-1.17971	0.00118416	0.0951902	FALSE
Ska3	-1.17923	0.0912086	0.476459	FALSE
Tspyl2	-1.17613	0.0385002	0.348475	FALSE
Bcl11b	1.17442	0.0231797	0.287652	FALSE
C3	-1.17413	0.000661625	0.0756697	FALSE
Nat8l	1.1727	0.0116388	0.225519	FALSE
Prl2c3	-1.17169	0.184135	0.615575	FALSE
Aqp9	1.17049	0.0127405	0.229564	FALSE
Habp2	1.16857	0.0218058	0.282186	FALSE
Klk7	1.16595	0.415864	0.80966	FALSE
Pde4dip	1.16451	0.152428	0.576088	FALSE
Slc7a11	1.16399	0.0204626	0.277516	FALSE
Gadd45g	-1.16305	0.0686822	0.429423	FALSE
Or9s13	1.16131	0.0362489	0.340854	FALSE
Foxp3	-1.1604	0.00048028	0.0622159	FALSE
Galnt15	1.15932	0.0233722	0.288703	FALSE
Kantr	-1.1584	0.117171	0.524315	FALSE
Ffar2	1.15365	0.0950409	0.480887	FALSE
Rnf128	-1.1528	0.00302686	0.131596	FALSE
Cpt1b	1.15182	0.0485869	0.379507	FALSE
Zfp949	1.15181	0.0229248	0.286903	FALSE
Cd200	1.15059	0.0762824	0.447921	FALSE
Ap5s1	-1.15032	0.165198	0.5936	FALSE
Col20a1	-1.14907	0.00615479	0.179344	FALSE
Scrn1	-1.1453	0.00719806	0.189191	FALSE
Arv1	1.14484	0.0168979	0.255405	FALSE
Inka1	1.14394	0.0149373	0.245315	FALSE
Cdkn2b	1.13993	0.00653798	0.181506	FALSE
Tspan8	1.1381	0.00667531	0.182243	FALSE
Mrgpre	-1.13744	0.00817568	0.200367	FALSE
Foxc1	1.13642	0.00943312	0.207943	FALSE
Gpkow	-1.13466	0.00533747	0.167593	FALSE
Sult5a1	1.13418	0.0317799	0.325764	FALSE
Nipal4	1.13381	0.0769715	0.448441	FALSE
1700049E17Rik2	1.13285	7.10059e-05	0.0344298	TRUE
Cul7	1.13146	0.0766575	0.448223	FALSE
9930012K11Rik	1.13125	0.0472405	0.374312	FALSE
Psmd10	-1.12891	0.000444368	0.0615622	FALSE
3830403N18Rik	-1.12793	1.12186e-05	0.0094947	TRUE
Srd5a1	1.12784	0.00222433	0.115786	FALSE
Lgmn	1.12646	0.109184	0.510949	FALSE
Ntn1	-1.12613	0.197805	0.63164	FALSE
Otud3	-1.12585	0.0547421	0.394573	FALSE
Foxp2	-1.12568	0.000354891	0.0556216	FALSE
Or4b12	-1.12402	0.212088	0.645984	FALSE
Atosb	1.12375	0.0061877	0.179344	FALSE
Steap4	1.1226	0.0702073	0.4333	FALSE
Misp3	-1.12142	0.253305	0.69051	FALSE
Lgi3	1.1202	0.00813226	0.200366	FALSE
Hlf	1.12012	0.0445885	0.369179	FALSE
Cpa3	1.11851	0.0103379	0.216119	FALSE
Btf3	1.11781	0.171249	0.601905	FALSE
Rrp12	-1.11754	0.0244914	0.29446	FALSE
Gsr	1.11731	0.0208184	0.278953	FALSE
Synpo2l	1.11624	0.0588632	0.408567	FALSE
Cnn1	1.11609	0.000401268	0.0585529	FALSE
Jaml	-1.11577	0.00184928	0.111088	FALSE
Spry1	1.11307	0.0171165	0.255731	FALSE
Itga3	1.11262	0.0383151	0.348431	FALSE
Actr8	-1.11169	5.47139e-06	0.00694593	TRUE
Adcy1	1.11056	0.046137	0.372933	FALSE
Slc6a8	-1.10872	0.000383478	0.0572736	FALSE
Fxyd3	1.10764	0.0355892	0.340481	FALSE
Oard1	1.10634	0.0142331	0.238574	FALSE
Lonrf3	-1.10598	0.0179227	0.26033	FALSE
Rgs9	1.10597	0.0708248	0.435402	FALSE
Kcnq5	-1.10172	0.375146	0.785725	FALSE
Plekhb1	1.10158	0.0365422	0.340854	FALSE
Skp2	-1.1004	0.00939678	0.207826	FALSE
Slc25a13	-1.09914	0.00927986	0.206318	FALSE
Ccdc73	-1.09758	0.00961646	0.210306	FALSE
Ly6f	-1.09701	0.0698309	0.432045	FALSE
C1qtnf9	-1.09603	0.218747	0.655	FALSE
Tgtp2	-1.09602	0.0223499	0.285089	FALSE
Gmeb2	1.09597	0.0675669	0.426535	FALSE
Cfh	1.09552	0.0194681	0.27189	FALSE
Eef1a2	1.09521	0.209109	0.64261	FALSE
Or5b106	1.09503	0.00123165	0.0951902	FALSE
Sema6d	1.09244	0.0664672	0.424211	FALSE
Pgk1	-1.09085	0.101376	0.49328	FALSE
Srsf9	-1.09078	0.0386062	0.348946	FALSE
Ric3	1.09056	0.0729418	0.440331	FALSE
Nck1	-1.09023	0.00117321	0.0951902	FALSE
Rtn4rl1	1.08952	0.000802236	0.0855831	FALSE
Lrrc2	1.08816	0.044373	0.369179	FALSE
Dnmt3b	-1.08726	0.00118682	0.0951902	FALSE
Ercc6l	-1.08662	0.000292592	0.0507393	FALSE
Atrx	-1.08545	0.0163907	0.252524	FALSE
Hsd17b10	-1.08519	0.081977	0.456046	FALSE
Cyp2j13	1.08488	0.0231391	0.287652	FALSE
Dkc1	-1.08303	0.00341495	0.138246	FALSE
Cx3cl1	1.0818	0.0414963	0.359693	FALSE
Emilin1	1.08059	0.0618691	0.417185	FALSE
Edn1	-1.08056	0.00123627	0.0951902	FALSE
Anxa1	1.07787	0.178904	0.610401	FALSE
Hmgcs2	1.07714	0.0172468	0.256013	FALSE
P2rx6	1.07703	0.0233183	0.288632	FALSE
Wfdc5	1.07482	0.150839	0.573419	FALSE
Dct	1.07385	0.00666385	0.182243	FALSE
Pde8a	-1.07328	0.0374259	0.345544	FALSE
Tymp	1.07247	0.112017	0.516247	FALSE
Spmip4	-1.07078	0.0233924	0.288703	FALSE
C1rb	-1.06886	0.0882474	0.469939	FALSE
Kcnn4	1.06754	0.00286969	0.129647	FALSE
Plk1	-1.06721	0.219647	0.656222	FALSE
Ppm1l	1.06664	0.0314023	0.323962	FALSE
Ptpn22	-1.06663	0.0240648	0.291702	FALSE
Apod	1.06543	0.00529452	0.167199	FALSE
Gm10340	1.06444	0.215481	0.650696	FALSE
Msh6	-1.06431	0.0376727	0.346562	FALSE
St8sia6	1.06291	0.0503673	0.384053	FALSE
Gm4767	1.06243	0.30765	0.73942	FALSE
Prlr	1.06202	0.03177	0.325764	FALSE
Ttll7	1.06106	0.0139347	0.237698	FALSE
Katnal2	-1.05963	0.0104016	0.216119	FALSE
Slc17a7	1.05871	0.0157898	0.249628	FALSE
Prl8a1	-1.05704	0.277532	0.713596	FALSE
Cavin1	1.05615	0.207221	0.639755	FALSE
Dnajb5	1.0555	0.0788074	0.451404	FALSE
Ptpn6	-1.05512	0.109597	0.51195	FALSE
Abcc3	1.05444	0.182648	0.61358	FALSE
Gm16332	1.05443	0.0990972	0.49045	FALSE
Cep70	-1.0543	0.0611594	0.415864	FALSE
Ankrd23	1.05394	0.0252842	0.298172	FALSE
Malrd1	1.05325	0.00178191	0.110431	FALSE
Slc17a4	-1.05204	0.069811	0.432045	FALSE
Vegfc	1.05186	0.0652391	0.421053	FALSE
Endou	1.04921	0.242517	0.681035	FALSE
Tmt1a	1.04866	0.0291524	0.31497	FALSE
Cdh3	1.04729	0.0162926	0.252524	FALSE
Zfp800	-1.04678	0.000639648	0.0751434	FALSE
Rsad2	-1.04577	0.00832597	0.2021	FALSE
Lilra5	-1.04409	0.0151907	0.24668	FALSE
Atg4a	-1.04387	0.000123987	0.0421694	TRUE
Pin4-ps	-1.04244	0.17727	0.609778	FALSE
Slfn2	-1.04085	0.0144175	0.240198	FALSE
Ldlrad2	1.04042	0.0128128	0.229564	FALSE
Pnpla6	1.03992	0.00918186	0.205878	FALSE
Itga2b	1.03958	0.00786386	0.197158	FALSE
Rragd	1.03919	0.0417868	0.360138	FALSE
Tmod4	1.0384	0.0590504	0.408749	FALSE
Akap14	-1.03702	0.166463	0.595073	FALSE
Zfp523	1.03642	0.107559	0.507417	FALSE
Timm8a1	-1.03514	0.000125582	0.0421694	TRUE
Defb42	-1.03442	0.0766228	0.448223	FALSE
Lyst	-1.03433	0.0232235	0.287913	FALSE
Mvb12b	1.03352	0.258594	0.696142	FALSE
Ppm1j	-1.03343	0.123565	0.536087	FALSE
Serhl	-1.0329	0.185893	0.616969	FALSE
Zfp992	-1.0323	0.000835577	0.0876665	FALSE
Gm12346	-1.03219	0.00314739	0.132823	FALSE
Ccdc85a	1.03213	0.00271687	0.12634	FALSE
Slc38a3	1.03139	0.028378	0.313119	FALSE
Vmn1r61	-1.0288	0.00448297	0.158018	FALSE
Vmn2r111	-1.02864	0.189606	0.62183	FALSE
Azin2	1.02612	0.00535979	0.167593	FALSE
Fam174b	1.02509	0.0108306	0.219641	FALSE
Prdx4	-1.02446	0.00154297	0.10356	FALSE
Eif1ax	-1.02309	7.27529e-06	0.00769665	TRUE
Clic5	1.02279	0.0105412	0.217323	FALSE
Khdrbs2	1.02218	0.0678032	0.427347	FALSE
Prc1	-1.01935	0.00972699	0.211446	FALSE
Lig1	-1.01933	0.0013838	0.0992503	FALSE
2700062C07Rik	-1.0153	0.00143814	0.100842	FALSE
Pfn2	1.01468	0.0117947	0.226185	FALSE
Mdm1	-1.01449	0.0946629	0.480136	FALSE
Ccdc122	-1.01157	0.00754694	0.193129	FALSE
Usp13	1.01098	0.00865279	0.202289	FALSE
Naa12	1.01012	0.164679	0.593466	FALSE
Slc2a6	-1.00974	0.06894	0.430282	FALSE
Steep1	-1.00958	0.000126226	0.0421694	TRUE
Arhgef19	1.009	0.0111489	0.222191	FALSE
Khnyn	-1.00842	0.000551819	0.0693599	FALSE
Psrc1	-1.00756	0.0432829	0.365467	FALSE
Mrpl48-ps	-1.00641	0.00297508	0.131141	FALSE
Gm50253	-1.00481	0.029294	0.315962	FALSE
Jph1	1.00429	0.099058	0.49045	FALSE
Pappa	-1.00156	0.0142242	0.238574	FALSE
Lrp3	1.00051	0.132086	0.549239	FALSE
Morc4	-0.999846	0.000659557	0.0756697	FALSE
Paqr3	-0.99935	0.0264301	0.303373	FALSE
Fam50a	-0.998661	0.00638574	0.180548	FALSE
Ang	-0.997821	0.0145206	0.241281	FALSE
Pik3ip1	0.99773	0.0683652	0.428769	FALSE
Ecm2	0.99772	0.0115519	0.225272	FALSE
Mtarc1	0.997279	0.0929235	0.478226	FALSE
Helq	-0.996151	0.137534	0.555606	FALSE
Serpina10	0.99467	0.0246274	0.295282	FALSE
Phf1	0.99409	0.117022	0.523914	FALSE
Klhl41	0.993818	0.0566956	0.400976	FALSE
Sars2	0.993582	0.0154901	0.247452	FALSE
H2ac6	-0.993159	0.0236107	0.289425	FALSE
Senp3	0.992124	0.0606877	0.414365	FALSE
Flnc	0.991965	0.0609919	0.415393	FALSE
Chst13	-0.991642	0.190413	0.622143	FALSE
Ifi47	-0.991527	0.187856	0.62049	FALSE
Gorab	-0.991352	0.0795307	0.452146	FALSE
Mbtps2	-0.991332	7.71332e-05	0.0344298	FALSE
Sugct	0.990584	0.00781933	0.196957	FALSE
Mcm6	-0.989976	0.106214	0.504535	FALSE
Gabrb3	0.989733	0.0346832	0.338303	FALSE
Samd5	-0.98895	0.000579678	0.0714468	FALSE
Ift56	-0.988286	0.0220692	0.284435	FALSE
Map3k7cl	0.987555	0.0250397	0.297361	FALSE
Cdkl1	0.987546	0.0678639	0.427347	FALSE
Kcnma1	0.986862	0.0294296	0.316729	FALSE
F2r	0.986153	0.0522507	0.387872	FALSE
Slc4a8	-0.985187	0.0867201	0.467082	FALSE
Mthfsl	0.984838	0.43276	0.81986	FALSE
Aaas	-0.984403	0.30122	0.733688	FALSE
Hspb6	0.983236	0.232424	0.669834	FALSE
Stil	-0.983197	0.0225343	0.285501	FALSE
Dusp9	-0.982329	0.00220062	0.115786	FALSE
Igsf5	0.982236	0.0243537	0.293888	FALSE
Igsf11	-0.982218	0.0824295	0.456978	FALSE
Hpcal4	-0.982118	0.397225	0.799237	FALSE
Col23a1	0.982084	0.0543682	0.393589	FALSE
Rad54b	-0.980916	0.140826	0.560816	FALSE
Msln	-0.980721	0.0391548	0.351593	FALSE
Arhgef1	0.98067	0.220852	0.657533	FALSE
Mctp1	-0.980612	0.00180935	0.110431	FALSE
Gm14305	0.980249	0.0154796	0.247452	FALSE
Ankrd26	-0.97972	0.00148838	0.101586	FALSE
Slc16a2	-0.979388	0.00212815	0.115456	FALSE
Cxcl9	-0.979339	0.0540238	0.392802	FALSE
Cish	-0.978976	0.0175111	0.257296	FALSE
Tbc1d25	-0.978664	0.0852913	0.464311	FALSE
Hdac1	-0.978536	0.0567301	0.400996	FALSE
Cxcl11	-0.977524	0.0324611	0.329939	FALSE
Bcl9	0.977508	0.00622924	0.180073	FALSE
Slc7a10	0.977279	0.0533367	0.390141	FALSE
Dpp6	0.973718	0.00694623	0.184097	FALSE
Il2rb	-0.973371	0.0397658	0.354196	FALSE
Cd36	0.972857	0.00863555	0.202289	FALSE
Tff2	0.972187	0.208821	0.64252	FALSE
Slc7a5	0.972153	0.064635	0.420184	FALSE
Sgce	0.972039	0.0629513	0.419546	FALSE
Dmpk	0.97063	0.00793493	0.197158	FALSE
Edil3	0.970514	0.0344317	0.33805	FALSE
Sh2d7	0.970471	0.0742632	0.44258	FALSE
Alpk3	0.969926	0.133825	0.551953	FALSE
Rbm8a2	-0.969185	0.0261905	0.302827	FALSE
Nup43	-0.968559	0.218422	0.654597	FALSE
Zfp759	0.966229	0.0379437	0.347875	FALSE
Atp6v0a4	-0.965684	0.0665424	0.424211	FALSE
Spata1	0.965488	0.214728	0.649601	FALSE
Gm9843	-0.96538	0.416249	0.80966	FALSE
Sgms2	0.965109	0.00338589	0.138212	FALSE
Dram1	0.963721	0.0516224	0.387023	FALSE
Rbmx	-0.963479	0.000455902	0.0615622	FALSE
Vars1	-0.962678	0.0152403	0.24668	FALSE
Mxra8	0.962478	0.0012046	0.0951902	FALSE
Taf1	-0.962214	0.00537478	0.167648	FALSE
Pdcd7	-0.962002	0.0217973	0.282186	FALSE
Rbm17	0.961863	0.0737896	0.442215	FALSE
Rrm2b	0.961819	0.0141463	0.238166	FALSE
Tcerg1	-0.961631	8.13623e-05	0.0344298	FALSE
St7	-0.96059	0.0819519	0.456046	FALSE
Tyk2	0.959321	0.0322669	0.3285	FALSE
Adam9	-0.958866	0.0921059	0.477615	FALSE
Adcy5	0.958404	0.0503177	0.384053	FALSE
Mpz	0.957995	0.196652	0.630113	FALSE
Creg1	-0.957742	5.65989e-05	0.0309808	FALSE
Kng1	0.957608	0.001161	0.0951902	FALSE
Gm47974	0.954858	0.0417086	0.360138	FALSE
Vit	0.954535	0.0878685	0.468958	FALSE
Eppk1	0.953896	0.0844032	0.461654	FALSE
Gm48493	-0.953281	0.452765	0.830767	FALSE
Rpl10-ps3	-0.952373	0.0309937	0.322777	FALSE
Kptn	0.952027	0.0231227	0.287652	FALSE
Lin7a	-0.951796	0.0725463	0.440046	FALSE
Cobll1	0.951773	0.0524003	0.387872	FALSE
Tmem184b	0.951366	0.0261821	0.302827	FALSE
9430015G10Rik	0.950853	0.193798	0.627277	FALSE
Trp53inp2	0.950501	0.034269	0.33805	FALSE
Apln	-0.949963	0.0365046	0.340854	FALSE
Rasgef1a	-0.949952	0.0557752	0.398013	FALSE
Clec4a3	-0.949865	0.0367321	0.341534	FALSE
Tsr2	-0.948984	0.000449856	0.0615622	FALSE
Zfand4	-0.948022	0.208949	0.64252	FALSE
Txnrd1	-0.947683	0.0131299	0.230865	FALSE
Sun2	0.947546	0.255825	0.69336	FALSE
Cyp1b1	0.946525	0.147942	0.569563	FALSE
Kcnj4	-0.945615	0.0188793	0.26809	FALSE
Apmap	0.945486	0.151371	0.574487	FALSE
Id1	0.945192	0.0338894	0.337432	FALSE
Gm13255	0.944545	0.0465626	0.373685	FALSE
Homer2	0.944507	0.00823747	0.201105	FALSE
Crppa	0.943482	0.0800773	0.453422	FALSE
Ammecr1	-0.943478	0.000154223	0.0434608	FALSE
1700088E04Rik	0.943337	0.322449	0.750135	FALSE
Diaph3	-0.941982	0.00171463	0.109669	FALSE
Cox7a1	0.94131	0.0399816	0.355148	FALSE
Rnase6	-0.941276	0.000295762	0.0507393	FALSE
Cavin2	0.940165	0.0149722	0.245571	FALSE
Spaar	0.939766	0.00857739	0.202289	FALSE
Or5m11	0.939657	0.00275711	0.127303	FALSE
6430548M08Rik	0.939548	0.00678873	0.182979	FALSE
Syne3	0.938599	0.0541895	0.393147	FALSE
Tspan18	-0.938308	0.18224	0.613018	FALSE
Gramd1c	0.937949	0.0949743	0.480741	FALSE
Rev1	-0.937118	0.137737	0.555606	FALSE
Lmcd1	0.937046	0.326121	0.751653	FALSE
Ablim3	0.93693	0.0510308	0.386083	FALSE
Greb1	0.936149	0.268645	0.704928	FALSE
Sox11	0.935735	0.0350709	0.33909	FALSE
Phka2	-0.935702	0.00388487	0.14766	FALSE
Rnase4	-0.934613	2.74958e-05	0.0183716	FALSE
Tril	0.934357	0.0693845	0.431359	FALSE
Eif4enif1	-0.934246	0.0987394	0.48998	FALSE
Cep83	-0.933403	0.00618722	0.179344	FALSE
Adal	0.932992	0.0547647	0.394573	FALSE
Syt17	0.931858	0.109292	0.511225	FALSE
Prdm16	0.931691	0.236705	0.673865	FALSE
Pik3cd	-0.931168	0.258511	0.696142	FALSE
Pgm5	0.930824	0.0124117	0.22816	FALSE
C2cd3	0.930243	0.00688177	0.183538	FALSE
Ercc2	0.929636	0.012727	0.229564	FALSE
Or51b17	0.928612	0.017734	0.258911	FALSE
Naga	-0.9284	0.228098	0.665125	FALSE
C1s1	-0.927266	0.0614995	0.416392	FALSE
Lrrc27	-0.925672	0.0800683	0.453422	FALSE
Or10a2	-0.92561	0.0628559	0.419546	FALSE
Dhx29	-0.925345	0.253441	0.690733	FALSE
Tnfsf15	0.925141	0.0119199	0.22641	FALSE
Myocd	-0.92514	0.101574	0.49364	FALSE
Lsmem1	0.924597	0.0393184	0.35176	FALSE
Ccdc65	-0.924376	0.0198238	0.274017	FALSE
Qtrt2	-0.924118	0.041642	0.359867	FALSE
Arhgef18	0.923731	0.00134026	0.0972266	FALSE
Ccdc158	-0.922627	0.187946	0.62049	FALSE
Sox6	0.921319	0.195418	0.629175	FALSE
St14	0.921296	0.0055513	0.170639	FALSE
Atp8b2	-0.921256	0.177818	0.609778	FALSE
Glb1l2	0.921253	0.0446642	0.369271	FALSE
Pdk2	0.921217	0.0318148	0.325764	FALSE
Prkx	-0.920406	0.000267785	0.0507393	FALSE
Cyp4b1	0.920252	0.134188	0.552326	FALSE
Mmgt2	-0.918781	0.0345247	0.33805	FALSE
4930579G24Rik	-0.918178	0.0504335	0.384305	FALSE
Tgm4	-0.917852	0.0287768	0.313119	FALSE
Eml3	0.917471	0.0494835	0.381065	FALSE
Galc	0.917318	0.00012363	0.0421694	FALSE
H2ac24	-0.917236	0.284401	0.717755	FALSE
Cdh16	0.917157	0.0492531	0.380334	FALSE
Gtf2ird1	0.917077	0.0404819	0.356887	FALSE
Styxl1	-0.916135	0.179664	0.611157	FALSE
Serpini1	0.916057	0.038619	0.348946	FALSE
Tmem86a	0.915957	0.233108	0.671045	FALSE
Clip3	0.915558	0.0886482	0.470182	FALSE
Serping1	-0.914842	0.505018	0.857686	FALSE
Zbed5	0.912248	0.0243824	0.293955	FALSE
Rbm19	-0.912014	0.0568897	0.401676	FALSE
Rpl39	-0.911469	0.168096	0.59712	FALSE
Frem1	0.91112	0.0719022	0.439903	FALSE
Atp7a	-0.910514	0.0163423	0.252524	FALSE
Klhl32	-0.907922	0.0793634	0.452004	FALSE
Eaf2	0.907753	0.00476211	0.161145	FALSE
Ocrl	-0.907122	0.0116739	0.225519	FALSE
Mmp12	-0.906833	0.0539157	0.392691	FALSE
E2f8	-0.906084	0.0376593	0.346562	FALSE
Klhl31	0.905728	0.06587	0.422546	FALSE
Jund	0.905267	0.000622928	0.0748491	FALSE
Osbpl6	0.904708	0.0877387	0.468958	FALSE
Cryl1	-0.903585	0.013569	0.234684	FALSE
Pcnx3	-0.903105	0.408301	0.80693	FALSE
Zfp420	0.902983	0.068778	0.429482	FALSE
Flrt3	0.902837	0.0656039	0.421525	FALSE
Rp2	-0.902689	0.0216201	0.282083	FALSE
Ptgis	-0.901229	0.163507	0.59188	FALSE
Ndufa8	-0.900881	0.431421	0.818668	FALSE
Nmnat3	0.900709	0.0986122	0.48998	FALSE
Matk	-0.900212	0.132666	0.550095	FALSE
Cdkn2c	0.898529	0.00618602	0.179344	FALSE
Polh	-0.898364	0.328174	0.754154	FALSE
Pfkl	-0.898315	0.0020736	0.11371	FALSE
Spata9	0.898275	0.0751829	0.444694	FALSE
Gab1	0.897838	0.0102409	0.216119	FALSE
Or12d2	-0.897696	0.0128208	0.229564	FALSE
Bik	0.897169	0.106218	0.504535	FALSE
Prrg1	0.896302	0.0230738	0.28746	FALSE
Armh4	0.896283	0.00661642	0.181506	FALSE
Lad1	0.895041	0.26428	0.700612	FALSE
Vwa2	-0.894443	0.0503701	0.384053	FALSE
Slc23a1	-0.89433	0.0729101	0.440331	FALSE
Qtrt1	-0.894207	0.295312	0.726946	FALSE
Robo2	0.894017	0.0160379	0.251049	FALSE
Il18rap	0.893819	0.0523716	0.387872	FALSE
Nhs	-0.893152	0.0129394	0.230387	FALSE
H2ac23	-0.893134	0.389964	0.794273	FALSE
Cox18	0.892826	0.253584	0.690973	FALSE
Bloc1s2	-0.892561	0.0556639	0.397666	FALSE
Ccnyl1	-0.89212	0.0418676	0.360589	FALSE
Fam81a	0.89207	0.0191866	0.270037	FALSE
Oas3	-0.891956	0.0433333	0.365467	FALSE
Tprkb	-0.891197	0.00449345	0.158018	FALSE
Cep76	0.890641	0.375869	0.785725	FALSE
Tet1	-0.89009	0.0720547	0.439929	FALSE
Clip4	0.889641	0.0630888	0.419546	FALSE
Wfdc17	-0.889481	0.229859	0.666263	FALSE
Septin6	-0.889379	0.000219879	0.0499028	FALSE
Nbdy	-0.88909	0.000238663	0.0507393	FALSE
Serpinb9	-0.888536	0.000214342	0.0499028	FALSE
Serpinb1a	0.888457	0.0177718	0.259018	FALSE
F2rl1	0.888233	0.0241496	0.291702	FALSE
P2ry10b	-0.887853	0.0466019	0.373685	FALSE
Eif4e1b	-0.88744	0.0191238	0.269642	FALSE
Pde1c	-0.887181	0.0205166	0.277516	FALSE
Cpeb2	0.886987	0.0240288	0.291702	FALSE
Gm21972	0.88617	0.0652265	0.421053	FALSE
Vmn1r65	0.885916	0.0337375	0.336184	FALSE
Aspm	-0.885739	0.00618703	0.179344	FALSE
Magt1	-0.885239	0.00190495	0.111719	FALSE
Fam53a	-0.885121	0.231372	0.668411	FALSE
B3galt2	0.88459	0.194341	0.627699	FALSE
Gm9403	-0.883834	0.0932754	0.479018	FALSE
Selenbp1	-0.883121	0.115477	0.520849	FALSE
Bcl2a1b	-0.882887	0.388392	0.793625	FALSE
Mcpt4	0.880792	0.00526952	0.167199	FALSE
Mbtps1	0.880644	0.00298777	0.131245	FALSE
Trim30d	-0.87812	0.156952	0.582807	FALSE
Sacs	-0.876938	0.0257783	0.301021	FALSE
Tbcb	0.876818	0.0641681	0.41965	FALSE
Or6c88	-0.876044	0.102422	0.495477	FALSE
Abcb1b	-0.87414	0.143215	0.56264	FALSE
Gstt2	-0.873764	0.000327747	0.0554399	FALSE
Palb2	0.873536	0.0304319	0.320936	FALSE
Pdk3	-0.873442	0.00189604	0.111719	FALSE
Piga	-0.873044	0.00659808	0.181506	FALSE
Vps45	-0.872689	0.378012	0.78812	FALSE
Cdc14a	-0.872241	0.0907915	0.475102	FALSE
Cd160	-0.872037	0.0288613	0.313426	FALSE
Hmgb3	-0.871859	0.220066	0.656222	FALSE
Ccdc183	0.871731	0.0320928	0.32777	FALSE
Pllp	0.871616	0.0824324	0.456978	FALSE
Satb1	0.870201	0.0147665	0.243456	FALSE
Fubp3	-0.870034	0.0785231	0.451192	FALSE
Ace	0.87	0.0566291	0.400952	FALSE
Uba52	-0.869866	0.442513	0.824351	FALSE
Or8b9	0.869366	0.0649008	0.420293	FALSE
Hrc	0.869195	0.124325	0.536844	FALSE
Sesn1	0.868731	0.349629	0.769009	FALSE
Polr1b	0.868721	0.142181	0.562534	FALSE
Nhsl1	0.868645	0.0769307	0.448441	FALSE
Eno2	-0.86758	0.0209481	0.279932	FALSE
Mfge8	0.866414	0.0168011	0.255353	FALSE
Supt16	-0.865871	0.00394558	0.149075	FALSE
Tmem154	0.865514	0.0470103	0.374312	FALSE
Sesn2	-0.865013	0.0351921	0.339744	FALSE
Ccnb1ip1	-0.864627	0.187652	0.620482	FALSE
Gpr180	-0.863463	0.331688	0.75679	FALSE
Srl	0.862535	0.137928	0.555606	FALSE
Gnao1	0.862509	0.0354996	0.340481	FALSE
Zfp691	0.862293	0.060382	0.412789	FALSE
Idh3g	-0.861898	0.0048449	0.161731	FALSE
C330018D20Rik	-0.861235	0.03413	0.337973	FALSE
Gm12294	0.860821	0.114975	0.519617	FALSE
Prnp	0.859784	0.00265649	0.125958	FALSE
Kcnj16	0.859747	0.0998004	0.491292	FALSE
Trpm6	0.859664	0.00863086	0.202289	FALSE
Pde6a	0.858111	0.0737646	0.442215	FALSE
Vps33b	0.85811	0.321792	0.749795	FALSE
Gdf10	0.85747	0.117804	0.525668	FALSE
Gm6142	-0.856934	0.0701786	0.4333	FALSE
Fndc5	0.85692	0.0365798	0.340854	FALSE
Tmem26	-0.856597	0.110308	0.513516	FALSE
Apoc1	0.856453	0.0262493	0.303149	FALSE
Atp11c	-0.855676	0.00533599	0.167593	FALSE
Pa2g4	-0.85555	0.0150481	0.246181	FALSE
Stxbp3	0.85485	0.12652	0.539367	FALSE
Arpc1a	-0.854618	0.375407	0.785725	FALSE
Mtss2	0.853776	0.000968624	0.0906408	FALSE
Cap2	0.852872	0.000866648	0.088832	FALSE
Cbx3-ps7	0.852174	0.198731	0.632064	FALSE
Mcoln1	0.85092	0.0761126	0.447921	FALSE
Plxna1	-0.849798	0.196883	0.630394	FALSE
Gpr161	0.849776	0.00971306	0.211446	FALSE
Elf4	-0.849682	0.00483783	0.161731	FALSE
Spag8	0.849571	0.0583645	0.406438	FALSE
Lepr	-0.84936	0.274772	0.710724	FALSE
Xlr	-0.849196	0.000365989	0.0566613	FALSE
Zfp932	0.848997	0.0891644	0.471054	FALSE
Il15ra	0.848248	0.23971	0.677604	FALSE
Cfap77	-0.847811	0.0362815	0.340854	FALSE
Gm29013	-0.847808	0.214515	0.649601	FALSE
Nme3	0.847659	0.019219	0.270194	FALSE
Acss1	0.847032	0.242278	0.681035	FALSE
Acer1	0.846984	0.1159	0.521386	FALSE
Cspg4b	0.845912	0.0381694	0.348115	FALSE
Kif4	-0.844741	0.0764078	0.448223	FALSE
Clcn6	0.844706	0.0288051	0.313119	FALSE
Fbxo32	0.844481	0.00868366	0.202289	FALSE
Folr1	-0.842985	0.13956	0.558195	FALSE
Gch1	-0.842766	0.00160494	0.105569	FALSE
Suv39h1	-0.842717	0.00326614	0.136077	FALSE
Mrgprb1	0.841631	0.104016	0.498927	FALSE
Ccl2	-0.841305	0.0413523	0.359693	FALSE
Or5b12	0.841232	0.0718958	0.439903	FALSE
Nprl2	-0.840671	0.204419	0.636701	FALSE
Efhc1	0.840158	0.0598342	0.410592	FALSE
Zfp423	0.839977	0.112784	0.517088	FALSE
Acot11	0.838732	0.0650396	0.420735	FALSE
Ankrd29	-0.837439	0.0473529	0.374312	FALSE
Sanbr	-0.837414	0.0163191	0.252524	FALSE
Tnfaip6	0.836455	0.138388	0.555786	FALSE
Epdr1	0.836227	0.0118827	0.22641	FALSE
Abi3bp	0.836183	0.0399386	0.355056	FALSE
Cyp2d22	0.836178	0.172228	0.603265	FALSE
Ttyh3	0.836092	0.196791	0.630394	FALSE
Nphs1	0.835994	0.503367	0.856717	FALSE
Fbxo5	-0.835964	0.0145852	0.241723	FALSE
Gm48494	-0.83567	0.370844	0.782558	FALSE
2310022A10Rik	0.835604	0.00627363	0.180073	FALSE
Slc39a14	0.835432	0.0241144	0.291702	FALSE
Zfp715	-0.835354	0.179591	0.61111	FALSE
Ramp1	0.83486	0.0224765	0.285089	FALSE
Snip1	0.834181	0.121499	0.53252	FALSE
Hdac6	-0.833827	0.0201278	0.275645	FALSE
Tomm20l	-0.833557	0.355278	0.773115	FALSE
Plscr4	0.833374	0.0263504	0.303373	FALSE
Arhgap39	-0.83288	0.0805694	0.453422	FALSE
Polq	0.832756	0.066366	0.424211	FALSE
Me2	-0.832745	0.0618727	0.417185	FALSE
Cdkl5	-0.832306	0.0202525	0.276072	FALSE
Kif14	-0.831594	0.00396768	0.149465	FALSE
Cyren	-0.831593	0.000251717	0.0507393	FALSE
Thbd	0.831286	0.229791	0.666263	FALSE
Zfp579	0.830397	0.158948	0.585573	FALSE
Upf3b	-0.829213	0.000351225	0.0556216	FALSE
Top2a	-0.828907	0.00742974	0.192884	FALSE
Zfp773	0.828196	0.0168707	0.255405	FALSE
Rdh1	0.827842	0.0907889	0.475102	FALSE
Chrna1	0.827638	0.00405072	0.15086	FALSE
Upp2	0.827536	0.313032	0.744469	FALSE
Abcb4	0.827057	0.0140838	0.238166	FALSE
Tas1r3	0.826254	0.0434083	0.365519	FALSE
Polg2	0.826116	0.0363478	0.340854	FALSE
Sik1	-0.825766	0.00204832	0.11371	FALSE
Ube2a	-0.825385	7.69453e-05	0.0344298	FALSE
Arhgef6	0.824923	0.120113	0.529842	FALSE
Col26a1	0.824905	0.291692	0.72466	FALSE
Gm43498	-0.824884	0.198804	0.632064	FALSE
Cers4	0.824678	0.0781707	0.450796	FALSE
Htra3	0.824596	0.0729849	0.440368	FALSE
Klf11	0.823699	0.00199058	0.113536	FALSE
Usp27x	-0.823362	0.000753827	0.0817934	FALSE
Wdr45b	-0.823352	0.016164	0.2524	FALSE
Jmjd6	-0.822641	0.212756	0.646952	FALSE
Mpdu1	0.822617	0.0346075	0.338216	FALSE
Lrtm1	0.82235	0.118689	0.526837	FALSE
Adk	-0.8223	0.0633986	0.419557	FALSE
Rxylt1	-0.822219	0.0411818	0.359693	FALSE
Eps8	-0.821878	0.0426868	0.363941	FALSE
Ubiad1	0.821621	0.09514	0.481196	FALSE
Zfp975	0.821557	0.108895	0.510495	FALSE
Il34	0.821247	0.00246539	0.121617	FALSE
Chac1	0.821179	0.0081538	0.200366	FALSE
Gm9027	-0.821143	0.0212117	0.281677	FALSE
Zfp560	0.821142	0.044544	0.369179	FALSE
Gm9974	0.820842	0.0378921	0.347824	FALSE
Or5d35	0.820419	0.121845	0.533386	FALSE
Gnrh1	-0.820256	0.0296719	0.317439	FALSE
Lmod1	0.819828	0.104447	0.500171	FALSE
Rem1	-0.819392	0.0167104	0.25472	FALSE
P2ry12	0.819273	0.0636693	0.419557	FALSE
Ltbp3	0.81917	0.000274024	0.0507393	FALSE
Nono	-0.818532	0.0432304	0.365467	FALSE
Lhcgr	-0.818111	0.0152348	0.24668	FALSE
Mpp1	-0.817941	0.00318923	0.133621	FALSE
Spata33	-0.81793	0.0112232	0.22221	FALSE
Or4a66	-0.817298	0.0429304	0.364381	FALSE
Dus4l	-0.817296	0.436125	0.82151	FALSE
Ino80b	-0.817057	0.0316719	0.325764	FALSE
Rnaset2a	-0.816351	0.0157459	0.249245	FALSE
Tcaim	0.816117	0.0709198	0.435572	FALSE
Slc38a4	0.81601	0.0307524	0.321583	FALSE
Chrnb4	-0.815359	0.0701719	0.4333	FALSE
Pdha1	-0.815196	0.000560052	0.0697045	FALSE
Nectin2	-0.814977	0.139289	0.557547	FALSE
Gpcpd1	0.814505	0.177741	0.609778	FALSE
Prnd	-0.813753	0.0332243	0.333953	FALSE
Nebl	0.81375	0.0355317	0.340481	FALSE
Nr2f6	0.812665	0.00307854	0.132714	FALSE
Noxo1	-0.812646	0.0527222	0.388455	FALSE
Gm773	-0.811801	0.0167138	0.25472	FALSE
Pfn1	0.81157	0.0296599	0.317439	FALSE
Saa3	-0.811446	0.358261	0.773706	FALSE
Gm12696	-0.810926	0.0466367	0.373685	FALSE
Chrm1	0.810524	0.0752652	0.444829	FALSE
Lrmda	-0.810023	0.0421572	0.362101	FALSE
Zic1	0.809348	0.0572054	0.403009	FALSE
Antxr1	0.808945	0.0360851	0.340854	FALSE
Adam8	-0.808645	0.0341641	0.338047	FALSE
Ftsj1	-0.808497	0.000343304	0.0554399	FALSE
Slx4	-0.807475	0.110989	0.515554	FALSE
Baz2a	-0.807344	0.00634118	0.180308	FALSE
Gm43540	-0.807084	0.157985	0.584388	FALSE
Lca5l	-0.806581	0.10096	0.493006	FALSE
Orai2	-0.806539	0.0285355	0.313119	FALSE
Mal	-0.806393	0.00265373	0.125958	FALSE
Spin1	0.805905	0.0046618	0.161145	FALSE
Cd300c2	0.805547	0.0521107	0.387776	FALSE
Fam83h	-0.80497	0.0501862	0.383342	FALSE
Heg1	0.804873	0.000344998	0.0554399	FALSE
Defb20	0.804553	0.0468968	0.374312	FALSE
Kremen2	0.804419	0.102569	0.495477	FALSE
Mbd1	-0.804393	0.00422796	0.154728	FALSE
4930432E11Rik	0.804294	0.0963512	0.484811	FALSE
P4ha1	-0.804255	0.0358436	0.340481	FALSE
Zfp345	0.804059	0.0513307	0.386661	FALSE
Lamc1	-0.803931	0.0746448	0.443697	FALSE
Hdhd3	0.803905	0.0253424	0.298172	FALSE
Fahd2a	0.803562	0.216646	0.651749	FALSE
Lrg1	0.803529	0.119294	0.527495	FALSE
Spi1	-0.803439	0.259242	0.697031	FALSE
Slc2a1	-0.802368	0.0776583	0.450272	FALSE
Ccdc103	0.801959	0.106562	0.504966	FALSE
Nuak2	-0.80178	0.000239588	0.0507393	FALSE
Catsper2	0.801748	0.07934	0.452004	FALSE
Rps4x	-0.801374	0.038216	0.348115	FALSE
Itih1	-0.801046	0.051673	0.387023	FALSE
Arap3	-0.800461	0.124206	0.536844	FALSE
Chst14	0.800319	0.115576	0.520849	FALSE
Rbmx2	-0.80017	0.000342146	0.0554399	FALSE
Kcnk5	-0.799653	0.0787518	0.451404	FALSE
Nectin4	0.799001	0.241149	0.680305	FALSE
Ube2g2	-0.798706	0.36621	0.77933	FALSE
Camk2a	0.798519	0.0895271	0.472177	FALSE
Gpc6	-0.798035	0.00289616	0.130379	FALSE
Cnga3	0.79784	0.114221	0.518459	FALSE
Cdkn3	-0.797344	0.0215123	0.282083	FALSE
Vmn2r95	0.796945	0.0748301	0.443829	FALSE
Hapln1	0.796481	0.095903	0.483416	FALSE
Utp25	-0.796184	0.0271151	0.30763	FALSE
Gm14537	-0.796157	0.0507117	0.385337	FALSE
Usf3	-0.79612	0.0191373	0.269642	FALSE
Ptprv	0.795231	0.168261	0.59712	FALSE
Wdr19	-0.794062	0.0219612	0.28333	FALSE
Ckap2l	-0.793769	0.0107864	0.219444	FALSE
Zfp275	-0.793202	0.206258	0.639113	FALSE
Pik3ap1	0.792966	0.135816	0.553899	FALSE
Ifrd1	0.792729	0.000216332	0.0499028	FALSE
Amd2	-0.792496	0.000548562	0.0693599	FALSE
Mta1	0.791967	0.347295	0.767638	FALSE
Thpo	0.791649	0.179963	0.611485	FALSE
Camk2b	0.791195	0.142041	0.562534	FALSE
Vps13b	-0.791062	0.00898739	0.204888	FALSE
Rgs4	-0.790731	0.0127094	0.229564	FALSE
Tmem150a	-0.78989	0.080122	0.453422	FALSE
Prickle3	-0.78937	2.15166e-05	0.0160839	FALSE
Lysmd4	0.789334	0.0461206	0.372933	FALSE
Heph	-0.78906	0.0934661	0.479305	FALSE
Foxn2	-0.788877	0.188817	0.621256	FALSE
Klhl22	-0.78885	0.277389	0.713596	FALSE
Frat1	0.788782	0.038768	0.349297	FALSE
Zfp788	0.788161	0.0162977	0.252524	FALSE
Atm	-0.788055	0.187733	0.620482	FALSE
Sod3	0.787989	0.0300882	0.31964	FALSE
Aqp5	-0.787524	0.142207	0.562534	FALSE
Gm49378	-0.787467	0.0785455	0.451192	FALSE
Fmn1	-0.787447	0.0152972	0.246756	FALSE
Psmb8	-0.78604	0.204088	0.636583	FALSE
Olfml2b	0.785891	0.325898	0.75152	FALSE
Gm14667	-0.785783	0.00222543	0.115786	FALSE
Gm47579	-0.78555	0.0150793	0.246373	FALSE
Ufc1	-0.785442	0.41892	0.811188	FALSE
Pdlim5	0.784995	0.000466354	0.0615622	FALSE
Ppil6	-0.784623	0.163695	0.592317	FALSE
Relt	-0.784206	0.00660074	0.181506	FALSE
Ecscr	-0.783967	0.369384	0.781415	FALSE
Mndal	-0.783825	0.050912	0.385637	FALSE
Irs1	0.783743	0.208105	0.641594	FALSE
Ppp1r27	0.783703	0.294326	0.726375	FALSE
H1f3	-0.78363	0.0311153	0.323248	FALSE
AU041133	-0.783525	0.0590406	0.408749	FALSE
Adgra2	0.783498	0.182353	0.613057	FALSE
Stx2	-0.782461	0.0440079	0.367601	FALSE
Ddx20	-0.781567	0.0982408	0.489526	FALSE
Zfpm1	-0.781045	0.311888	0.743412	FALSE
Dok6	-0.780879	0.0186595	0.265856	FALSE
Flvcr2	-0.779719	0.0805766	0.453422	FALSE
Gipc2	0.779608	0.0832758	0.459446	FALSE
S100b	0.779277	0.102506	0.495477	FALSE
Pax6	-0.779255	0.116236	0.521971	FALSE
Tbc1d7	0.778357	0.0732051	0.440897	FALSE
Adamts12	0.777307	0.0224629	0.285089	FALSE
Ankrd52	-0.776872	0.0414197	0.359693	FALSE
Plk3	0.776846	0.153447	0.57753	FALSE
Pdzd4	-0.776012	0.0872866	0.468898	FALSE
Pinx1	-0.775962	0.00351309	0.140247	FALSE
Gdf3	-0.775531	0.134279	0.552326	FALSE
Havcr2	0.775463	0.319225	0.74827	FALSE
Rnf6	-0.775158	0.00902918	0.205056	FALSE
Pik3r5	0.774515	0.266182	0.702658	FALSE
Hprt1	-0.774117	0.0069405	0.184097	FALSE
Nsdhl	-0.773825	0.0229159	0.286903	FALSE
Itgb6	0.773748	0.160733	0.58889	FALSE
Eci1	0.77369	0.286634	0.719087	FALSE
Lipt2	-0.773675	0.0454932	0.371426	FALSE
Slc35a1	0.773166	0.0426073	0.363508	FALSE
Galnt12	-0.772853	0.197747	0.63164	FALSE
Gm47331	0.772748	0.00910923	0.205558	FALSE
Adgrg6	-0.772651	0.0295588	0.316933	FALSE
Ncmap	0.772449	0.19968	0.633103	FALSE
Ssr4	-0.772276	0.075675	0.446627	FALSE
Psmd13	-0.771727	0.110509	0.513889	FALSE
Btbd19	0.771663	0.00421933	0.154728	FALSE
Trmt2b	-0.771405	0.0306231	0.321165	FALSE
Esr1	0.770736	0.0553846	0.396787	FALSE
Naa60	0.770713	0.213014	0.646952	FALSE
Nup88	-0.770583	0.0578889	0.404681	FALSE
Rgs18	0.77046	0.308171	0.739936	FALSE
Gm28437	0.770231	0.0941874	0.480136	FALSE
Trim14	-0.76971	0.47042	0.839234	FALSE
Gm48641	0.769124	0.06075	0.414365	FALSE
Mcam	-0.768319	0.0612592	0.416097	FALSE
Thoc2	-0.768235	0.00148317	0.101586	FALSE
Grid2	0.767645	0.0302553	0.320343	FALSE
Lpin3	0.767418	0.0403685	0.356135	FALSE
Tle4	-0.767077	0.00179117	0.110431	FALSE
Ahnak	-0.767029	0.0175899	0.257857	FALSE
Rps3a3	0.767024	0.38886	0.793986	FALSE
Ecsit	0.766877	0.124311	0.536844	FALSE
Ftl1	-0.766174	0.271927	0.707956	FALSE
Commd6	-0.766106	0.0343162	0.33805	FALSE
Zfc3h1	-0.766064	0.00898959	0.204888	FALSE
Cenpl	-0.76556	0.000289706	0.0507393	FALSE
Epb41l2	-0.765266	0.00661971	0.181506	FALSE
Ell	-0.764498	0.528932	0.867169	FALSE
Churc1	0.764132	0.373139	0.784195	FALSE
Cep295	-0.763721	0.0222578	0.284837	FALSE
Acnat1	0.763313	0.127593	0.541193	FALSE
Pip4k2b	0.763155	0.00501029	0.163135	FALSE
Dpep1	0.762824	0.387221	0.793625	FALSE
Pdcd6	-0.762743	0.545429	0.874964	FALSE
Abcb6	-0.76261	0.0536136	0.391388	FALSE
Prxl2a	-0.7625	0.0122499	0.228025	FALSE
Or10x1	-0.762347	0.115809	0.521347	FALSE
Fsd1	0.762325	0.12321	0.536087	FALSE
Gm44248	-0.762317	0.0360654	0.340854	FALSE
Pstk	0.762076	0.211216	0.644438	FALSE
Dusp8	-0.762065	0.0173633	0.256013	FALSE
Gm47476	0.762064	0.114192	0.518459	FALSE
Mapk6	0.761536	0.0304864	0.320936	FALSE
Rtp3	0.761534	0.191089	0.623137	FALSE
Dynlt3	-0.761306	0.00124872	0.0951902	FALSE
Prrg3	0.761016	0.185572	0.616937	FALSE
Tlr4	0.760937	0.00576583	0.174451	FALSE
Wasl	-0.760883	8.00515e-05	0.0344298	FALSE
Hspa2	0.760729	0.189205	0.621338	FALSE
Gsta4	-0.760641	0.41687	0.810053	FALSE
Sec11c	-0.760446	0.460935	0.834389	FALSE
Gm16518	0.760186	0.0562435	0.399559	FALSE
Bmp4	0.759948	0.164658	0.593466	FALSE
Mpdz	0.759917	0.156816	0.582807	FALSE
Dusp14	0.758584	0.0746065	0.443697	FALSE
Slc39a10	-0.758332	0.0198579	0.274017	FALSE
Rasgrp3	0.758329	0.214549	0.649601	FALSE
Bambi	0.758233	0.200953	0.63476	FALSE
Hspb7	0.757668	0.0755529	0.446321	FALSE
Ptprr	0.757048	0.236589	0.673865	FALSE
Zfp53	0.75597	0.0804743	0.453422	FALSE
Vmn1r60	0.755546	0.201691	0.635981	FALSE
Ankzf1	-0.755502	0.00219962	0.115786	FALSE
Gprasp1	-0.755288	0.0495582	0.381065	FALSE
Zfp799	0.755277	0.0905046	0.474775	FALSE
Cybrd1	0.754944	0.365054	0.778361	FALSE
Setd4	0.754858	0.120117	0.529842	FALSE
Samd14	0.754668	0.0323173	0.328741	FALSE
Naglu	0.754653	0.136053	0.55412	FALSE
Zfp160	-0.753564	0.0742103	0.44258	FALSE
Pttg1	-0.753488	0.122773	0.535774	FALSE
Idh1	-0.753318	0.0170749	0.255731	FALSE
Tmem204	0.752637	0.0573882	0.403849	FALSE
Hoxa11	-0.752499	0.0165743	0.254367	FALSE
Coq10a	0.752311	0.103595	0.498026	FALSE
Ube2t	0.752187	0.438936	0.822518	FALSE
Mybph	-0.751769	0.353557	0.771867	FALSE
Nrde2	0.751525	0.00427196	0.154971	FALSE
Or7d9	-0.750672	0.219645	0.656222	FALSE
Vill	-0.75067	0.028805	0.313119	FALSE
Nfya	0.750408	0.056148	0.399327	FALSE
Slfn8	-0.750172	0.187966	0.62049	FALSE
Ndufa1	-0.749758	0.562959	0.88166	FALSE
Nexn	0.749658	0.0215399	0.282083	FALSE
4930563E22Rik	0.74958	0.0579849	0.404906	FALSE
Nxt1	-0.749505	0.36764	0.781116	FALSE
Rin2	0.74934	0.0213792	0.282083	FALSE
Lgals3bp	-0.74899	0.0888159	0.470391	FALSE
Acsl1	0.748292	0.0124403	0.22816	FALSE
Rab27b	0.748162	0.0979627	0.489428	FALSE
Prelid2	-0.748141	0.0885024	0.470182	FALSE
Prrc2a	-0.747879	0.339163	0.761686	FALSE
Nrap	0.747821	0.190393	0.622143	FALSE
Cdc25b	-0.747574	0.0104443	0.216298	FALSE
Tada2b	-0.747195	0.081669	0.455931	FALSE
Mill2	0.746878	0.0378409	0.347605	FALSE
Samd10	-0.746787	0.0299599	0.319068	FALSE
Scyl1	0.746483	0.00207556	0.11371	FALSE
Rps24	-0.74642	0.00119533	0.0951902	FALSE
Fgf1	0.74632	0.200165	0.63369	FALSE
Cd1d1	0.746271	0.307084	0.738738	FALSE
Car5b	-0.746146	0.00265776	0.125958	FALSE
Med30	-0.746009	0.144146	0.563786	FALSE
3110082I17Rik	-0.745589	0.106163	0.504535	FALSE
Bcat2	0.745176	0.196227	0.630113	FALSE
Pcgf2	0.743945	0.261397	0.699031	FALSE
Scd1	0.743869	0.00150242	0.101996	FALSE
C5ar1	-0.743796	0.0770659	0.448785	FALSE
Gstm1	0.743576	0.0266353	0.304079	FALSE
Zfp750	0.743281	0.0788313	0.451404	FALSE
Mplkipl1	-0.743171	0.0762565	0.447921	FALSE
Aktip	0.743043	0.00147848	0.101586	FALSE
Nlrc3	0.74297	0.0556204	0.397666	FALSE
Trim63	0.742193	0.0566775	0.400976	FALSE
Ermardl1	0.74171	0.00217847	0.115786	FALSE
Mospd2	-0.741702	0.0402675	0.355616	FALSE
Plbd2	0.741295	0.00435876	0.156312	FALSE
Atg2b	0.741003	0.000157479	0.0434608	FALSE
Rps18-ps6	-0.740805	0.532293	0.869199	FALSE
Lgr4	0.740319	0.00144629	0.100842	FALSE
Nup160	-0.740098	0.0402168	0.355538	FALSE
Thsd7a	0.740015	0.0382255	0.348115	FALSE
Rpl34-ps1	-0.739574	0.524247	0.864888	FALSE
Atosa	0.739401	0.000888669	0.088832	FALSE
Zfp961	-0.739362	0.210957	0.644393	FALSE
Jchain	0.739114	0.225285	0.661892	FALSE
Cox8b	0.738941	0.334192	0.758496	FALSE
Mttp	0.738834	0.0261918	0.302827	FALSE
Gm5148	0.738679	0.0087007	0.202289	FALSE
Rnf20	-0.738385	0.085048	0.463817	FALSE
Vmn1r77	0.738292	0.00430389	0.154971	FALSE
Akr1b10	0.738152	0.0310281	0.322871	FALSE
Fgd3	0.737795	0.0347883	0.338303	FALSE
Prr16	0.737628	0.252064	0.688923	FALSE
Rnf38	-0.737613	0.0840303	0.461005	FALSE
Btnl9	0.737332	0.0534766	0.390838	FALSE
Amigo2	-0.736322	0.00142727	0.100842	FALSE
Nr5a2	-0.736199	0.273519	0.709165	FALSE
B3gnt2	-0.735875	0.376156	0.786059	FALSE
Met	-0.735645	0.0784727	0.451192	FALSE
Dock4	0.734944	0.000377826	0.0572736	FALSE
Zbtb18	-0.734744	0.179517	0.61111	FALSE
Gm3739	0.734406	0.0899972	0.473275	FALSE
Gclm	-0.734323	0.00423867	0.154728	FALSE
Cetn2	-0.733916	0.00920625	0.205878	FALSE
Cdc42ep4	0.733389	0.338122	0.760778	FALSE
Btbd3	-0.732676	0.327594	0.753628	FALSE
Ckap5	-0.732549	0.0155973	0.248168	FALSE
Kif2c	-0.732223	0.126445	0.539367	FALSE
Mnd1	0.73216	0.101605	0.49364	FALSE
Ppp1r3e	0.732082	0.166552	0.595073	FALSE
Syp	0.731898	0.0413829	0.359693	FALSE
Prkag3	0.731803	0.279381	0.714924	FALSE
Cdkn1c	0.731676	0.0989309	0.490405	FALSE
Or4f17-ps1	-0.73143	0.0376213	0.346562	FALSE
Eef1akmt1	-0.731428	0.328141	0.754154	FALSE
Pln	-0.731234	0.0512593	0.386653	FALSE
Parpbp	-0.730654	0.0112587	0.222284	FALSE
Pex10	-0.730449	0.112971	0.517088	FALSE
Or5ae2	0.730321	0.0714777	0.43815	FALSE
Pabpc1	-0.729803	0.00046254	0.0615622	FALSE
Pcolce2	0.729612	0.165181	0.5936	FALSE
Dlec1	0.729483	0.115866	0.521386	FALSE
Ccl24	-0.729263	0.211889	0.645561	FALSE
Stmn2	0.729141	0.033456	0.334642	FALSE
Rab5a	0.729115	0.0157332	0.249245	FALSE
Tenm1	0.729082	0.119648	0.528324	FALSE
Arl15	0.728732	0.177831	0.609778	FALSE
Ptgds	0.728432	0.14233	0.562534	FALSE
Pclaf	-0.728325	0.00170038	0.109575	FALSE
C1qtnf7	0.728306	0.0636334	0.419557	FALSE
Wdr31	0.728173	0.00502447	0.163135	FALSE
Vasp	0.727833	0.292483	0.725635	FALSE
Ifi207	-0.727696	0.126785	0.53957	FALSE
P2ry14	0.727594	0.120728	0.531401	FALSE
Lekr1	-0.727593	0.0731007	0.440652	FALSE
Bcorl1	-0.727223	0.000281044	0.0507393	FALSE
Tfe3	-0.727138	0.0101245	0.214933	FALSE
Lime1	-0.727043	0.492323	0.850595	FALSE
Nacc1	-0.726563	0.0576496	0.403965	FALSE
Ptma	-0.726128	0.00265394	0.125958	FALSE
Enkur	-0.725791	0.2038	0.636583	FALSE
I830077J02Rik	-0.725368	0.163971	0.592317	FALSE
Ulk1	0.725315	0.0623818	0.418792	FALSE
Bahd1	0.725235	0.536239	0.870865	FALSE
Creld2	-0.725213	0.43003	0.817618	FALSE
Casp12	0.724999	0.00176958	0.110431	FALSE
Gpr35	-0.724174	0.0370404	0.342837	FALSE
Slc2a2	0.723874	0.0791488	0.451606	FALSE
Tgfbr3	0.72371	0.0258644	0.301238	FALSE
Lrrk2	-0.723382	0.157439	0.583387	FALSE
Dmac2l	0.721688	0.0379567	0.347875	FALSE
Slc22a21	-0.721542	0.00589138	0.176394	FALSE
Gda	-0.721468	0.15041	0.572893	FALSE
Prx	0.720837	0.162204	0.590191	FALSE
Tcp11l2	0.720333	0.266269	0.702658	FALSE
Dpp4	-0.720214	0.355782	0.773115	FALSE
Fmc1	-0.720035	0.13143	0.548114	FALSE
Arhgef37	0.719788	0.0364044	0.340854	FALSE
Psme1	-0.719594	0.00778204	0.196799	FALSE
Tbl1x	-0.719281	0.00197824	0.113536	FALSE
Sapcd2	-0.718645	0.0130136	0.230612	FALSE
Tspan33	-0.71845	0.0359568	0.340854	FALSE
Tmem205	0.717972	0.072435	0.439971	FALSE
Shb	0.717738	0.284197	0.717755	FALSE
Ptpn2	-0.717493	0.0159141	0.250222	FALSE
Zfp39	0.71689	0.0426054	0.363508	FALSE
Adcy6	0.716826	0.0266168	0.304079	FALSE
Fgb	0.715602	0.233403	0.671741	FALSE
Fgfrl1	0.715116	0.538631	0.872382	FALSE
Golga2	-0.715011	0.0562214	0.399559	FALSE
Flt3	-0.714903	0.0670875	0.425462	FALSE
Brcc3	-0.714421	0.0142634	0.238574	FALSE
Poli	0.714389	0.195796	0.629593	FALSE
Svep1	0.714162	0.00747959	0.193129	FALSE
Or13a25	0.713995	0.0666222	0.424211	FALSE
Ahr	0.713845	0.180516	0.611761	FALSE
G6pdx	-0.713674	0.13339	0.551769	FALSE
Sez6l2	-0.713493	0.0230725	0.28746	FALSE
Ctr9	-0.712808	0.0114219	0.224113	FALSE
Pold1	-0.712675	0.0629849	0.419546	FALSE
Huwe1	-0.712626	0.00455177	0.158832	FALSE
Ppl	0.71256	0.00240884	0.12135	FALSE
Asrgl1	-0.712411	0.000435222	0.0613904	FALSE
Lbhd1	0.712344	0.366006	0.779181	FALSE
Cpsf7	0.712138	0.147863	0.569563	FALSE
Slc39a7	0.7121	0.00281828	0.127779	FALSE
C9orf72	0.71208	0.0488646	0.380108	FALSE
Spp1	0.711977	0.40292	0.80322	FALSE
Zc3h8	-0.710846	0.0742582	0.44258	FALSE
Fndc3a	-0.710838	0.00635278	0.180308	FALSE
Gla	-0.710794	0.0218666	0.282608	FALSE
Usp40	-0.71059	0.0024362	0.121617	FALSE
Gpihbp1	-0.710273	0.0188628	0.26809	FALSE
Cdca2	-0.71024	0.0110997	0.222191	FALSE
Zfyve21	0.710199	0.378374	0.788247	FALSE
Metrn	-0.710122	0.0139492	0.237698	FALSE
Mbd2	-0.709934	0.0723944	0.439971	FALSE
Hexd	-0.709517	0.0140229	0.238166	FALSE
Nhlrc4	0.709177	0.286497	0.719064	FALSE
Tmem115	-0.70887	0.11416	0.518459	FALSE
Clec14a	0.708783	0.0253086	0.298172	FALSE
Bphl	-0.708667	0.212986	0.646952	FALSE
Dmp1	-0.708614	0.152849	0.576722	FALSE
Pecr	-0.708576	0.0633649	0.419557	FALSE
Lztfl1	0.708515	0.00166182	0.108084	FALSE
Sall1	0.70848	0.00610795	0.179344	FALSE
Phyhd1	0.708163	0.291197	0.724471	FALSE
Duoxa1	0.707965	0.351907	0.76972	FALSE
Prelp	0.707928	0.0843265	0.461654	FALSE
Zfp493	-0.707752	0.0685456	0.429298	FALSE
Spaca6	0.707437	0.0942293	0.480136	FALSE
Birc5	-0.707376	0.157349	0.583308	FALSE
Snrnp27	-0.7073	0.00218692	0.115786	FALSE
Nox4	0.707287	0.0782787	0.450884	FALSE
Abcb1a	-0.707034	0.0579447	0.404847	FALSE
Bid	-0.706545	0.0246773	0.295282	FALSE
Rassf8	0.706327	0.258606	0.696142	FALSE
Kif20b	-0.706186	0.00578525	0.174451	FALSE
Ik	-0.706116	0.108419	0.509961	FALSE
Irak1	-0.705644	0.001046	0.094177	FALSE
Nop14	-0.705631	0.00504613	0.16342	FALSE
Lars1	-0.705153	0.00350694	0.140247	FALSE
Fbxw9	0.704327	0.0222705	0.284837	FALSE
Rbfa	-0.704135	0.161937	0.589864	FALSE
Sorcs2	0.704092	0.249431	0.686938	FALSE
Phlpp1	-0.703969	0.0873159	0.468898	FALSE
Ephb1	0.703952	0.0345373	0.33805	FALSE
Elf5	-0.703549	0.0304759	0.320936	FALSE
Dennd11	-0.703006	0.0326229	0.330789	FALSE
Slc9b2	0.702786	0.149085	0.571366	FALSE
Ogt	-0.702472	0.0012091	0.0951902	FALSE
Slmap	-0.702241	0.0182358	0.262179	FALSE
Sprtn	0.701787	0.34372	0.764808	FALSE
Tceanc2	-0.701609	0.0634421	0.419557	FALSE
Ciita	-0.701496	0.0673182	0.426142	FALSE
Pja1	-0.701486	0.00859332	0.202289	FALSE
Tafazzin	-0.700624	0.00493285	0.163135	FALSE
Cep350	-0.700156	0.00438164	0.15669	FALSE
Eif2s3x	-0.700133	0.0166783	0.25472	FALSE
Pbld2	0.699396	0.215682	0.65115	FALSE
Sarnp	-0.699391	0.00989262	0.212499	FALSE
Gdnf	-0.698866	0.00867907	0.202289	FALSE
Osbpl1a	-0.698305	0.0100143	0.213707	FALSE
Gm3375	-0.69773	0.599329	0.893751	FALSE
Brat1	0.697529	0.109193	0.510949	FALSE
Cmc2	0.696369	0.00854741	0.202289	FALSE
Atp2b1	-0.696157	0.0177915	0.259018	FALSE
Zfp30	-0.695956	0.0124831	0.22816	FALSE
Kif15	-0.695927	0.0530514	0.389276	FALSE
Ttc21b	-0.695574	0.0677408	0.427302	FALSE
Pik3c3	-0.695528	0.0379862	0.347875	FALSE
Pex5	0.6952	0.149052	0.571366	FALSE
Pbdc1	-0.695166	0.000284948	0.0507393	FALSE
Morc2a	0.694224	0.20939	0.642855	FALSE
Ppp5c	0.693825	0.229176	0.666068	FALSE
Atf6b	0.693578	0.0791511	0.451606	FALSE
Zfp575	0.69337	0.072253	0.439929	FALSE
Pkmyt1	-0.692845	0.0963492	0.484811	FALSE
Dhrs4	-0.692724	0.174192	0.606242	FALSE
Brinp3	-0.692583	0.0170674	0.255731	FALSE
Slc9a6	-0.691727	0.0014422	0.100842	FALSE
Peg3	0.691179	0.02148	0.282083	FALSE
Glyctk	0.690813	0.0777256	0.450272	FALSE
Eya2	0.690787	0.0179895	0.260407	FALSE
Zxdc	-0.690739	0.00236631	0.120161	FALSE
Serinc4	-0.689781	0.0064644	0.18116	FALSE
Cog7	-0.689759	0.201961	0.636202	FALSE
Mybl1	-0.689629	0.166379	0.595073	FALSE
Zfp14	0.689163	0.267816	0.703951	FALSE
Cdk1	-0.68885	0.084372	0.461654	FALSE
Nek1	-0.68847	0.103632	0.498026	FALSE
Dmd	0.688235	0.182359	0.613057	FALSE
Btbd8	-0.688033	0.156146	0.582406	FALSE
Dnai2	0.687973	0.103337	0.497672	FALSE
Nedd8	-0.687949	0.132294	0.549567	FALSE
Rtl8b	0.68729	0.190539	0.622143	FALSE
Slc44a3	0.687242	0.312211	0.743903	FALSE
Rab11fip2	-0.687145	0.0218829	0.282608	FALSE
Akap6	0.686859	0.017359	0.256013	FALSE
Gm48401	-0.686855	0.108241	0.509465	FALSE
Phlda3	0.68654	0.362292	0.77655	FALSE
Fcna	-0.686186	0.276393	0.712449	FALSE
Lcmt2	0.686064	0.0559118	0.398764	FALSE
Rrm2	-0.685849	0.0380491	0.347875	FALSE
Plekhh2	0.685704	0.0926683	0.478221	FALSE
Zfp148-ps1	-0.685322	0.109667	0.51195	FALSE
Zfp410	0.684954	0.042952	0.364381	FALSE
P3h3	-0.684882	0.0947413	0.480136	FALSE
Padi1	-0.68476	0.409873	0.80693	FALSE
Gm50438	-0.68473	0.0240564	0.291702	FALSE
Mettl22	0.684573	0.0875412	0.468958	FALSE
Igbp1	-0.684367	0.0969902	0.486484	FALSE
Gpd1	0.683725	0.0259874	0.301917	FALSE
Cog3	-0.683229	0.305034	0.737786	FALSE
Extl1	0.683152	0.0831543	0.458976	FALSE
Hira	-0.683073	0.0673368	0.426142	FALSE
Mospd1	-0.682804	0.305844	0.737929	FALSE
Plxnb1	0.682411	0.0751384	0.444694	FALSE
Dnal4	-0.682351	0.531339	0.868463	FALSE
Fam162a	-0.682084	0.127173	0.540134	FALSE
Gm10240	-0.681862	0.388023	0.793625	FALSE
Gm13370	-0.681862	0.388023	0.793625	FALSE
Itgam	0.681599	0.219242	0.655968	FALSE
Mrps15	-0.681578	0.149856	0.572119	FALSE
Gm47968	-0.681263	0.0400665	0.355148	FALSE
Ifih1	-0.681174	0.0176464	0.258386	FALSE
Lgals3	-0.680904	0.0123196	0.22815	FALSE
Tns2	0.680773	0.167095	0.595527	FALSE
Cenpw	-0.680456	0.00498031	0.163135	FALSE
Cfap410	-0.680423	0.00311108	0.132823	FALSE
Padi2	0.680146	0.425931	0.816237	FALSE
Gfod1	-0.679437	0.0185693	0.265469	FALSE
Cplane1	-0.679232	0.0108813	0.220317	FALSE
Nox1	-0.67899	0.00268461	0.125958	FALSE
Or5p52	0.678618	0.16494	0.593569	FALSE
Emd	-0.678463	0.000256132	0.0507393	FALSE
Mamdc2	0.678396	0.0444617	0.369179	FALSE
Edaradd	-0.678289	0.0862963	0.46678	FALSE
Tkt	-0.677562	0.0208309	0.278953	FALSE
Sptssa	0.67749	0.369092	0.781415	FALSE
Tmem254	-0.677302	0.000413795	0.0596946	FALSE
Ddx21	-0.677259	0.0058651	0.176022	FALSE
Usp22	0.676975	0.00475151	0.161145	FALSE
Retsat	-0.676826	0.00258659	0.125084	FALSE
Gnptab	-0.676706	0.00674435	0.182428	FALSE
Med22	-0.676594	0.313639	0.744572	FALSE
Mx1	-0.676585	0.456668	0.831912	FALSE
Or1e32	-0.676493	0.0802412	0.453422	FALSE
Dtnb	0.676488	0.0318194	0.325764	FALSE
Ccne2	-0.676455	0.0855185	0.46476	FALSE
Siglech	0.676223	0.207043	0.639361	FALSE
Chmp1b2	-0.676128	0.00159359	0.105368	FALSE
Plekha6	-0.676095	0.00355286	0.140802	FALSE
C1ra	-0.675967	0.00747814	0.193129	FALSE
Fkbp2	0.67586	0.267479	0.703614	FALSE
Acot9	-0.675853	0.00276768	0.127303	FALSE
Stx1b	-0.675688	0.243789	0.682013	FALSE
Flvcr1	-0.67556	0.0486678	0.379507	FALSE
Lrrc57	0.675027	0.0526466	0.388196	FALSE
Ndufb1	-0.67473	0.557554	0.879919	FALSE
Runx3	-0.674598	0.0111892	0.22221	FALSE
Gm5909	-0.674425	0.235182	0.672742	FALSE
Heca	0.67442	0.0514763	0.386885	FALSE
Ptges3l	0.674415	0.0490606	0.380222	FALSE
Rlim	-0.67426	0.00383997	0.14766	FALSE
Pgp	-0.674145	0.000645186	0.0751434	FALSE
Ahrr	-0.674107	0.0863967	0.467082	FALSE
Mfsd9	0.674009	0.051894	0.387485	FALSE
Rad51b	-0.673915	0.0140987	0.238166	FALSE
Dbf4	-0.67381	0.00356026	0.140802	FALSE
Ankra2	-0.673731	0.00518946	0.165113	FALSE
Trappc3	-0.673651	0.13825	0.555786	FALSE
Prkdc	0.673332	0.192217	0.624251	FALSE
Ldaf1	0.672957	0.168702	0.597563	FALSE
Gm47102	-0.672691	0.0265212	0.303868	FALSE
Gk	-0.67259	0.0115136	0.224973	FALSE
Slk	-0.672563	0.00576045	0.174451	FALSE
Hivep1	-0.672294	0.0138629	0.237183	FALSE
Prrc2c	-0.671967	0.0154562	0.247452	FALSE
Kdelr3	0.671235	0.249477	0.686938	FALSE
Smim10l1	0.670791	0.346129	0.767127	FALSE
Slc22a4	0.670542	0.157798	0.584038	FALSE
Col8a2	-0.670484	0.236894	0.673997	FALSE
Tead2	0.669931	0.294021	0.726199	FALSE
Slc35d2	0.669669	0.0392188	0.351612	FALSE
Tet3	-0.669253	0.0119377	0.22641	FALSE
Hagh	-0.669146	0.528803	0.867169	FALSE
Fam83d	-0.668988	0.253646	0.690983	FALSE
Or52a20	-0.668908	0.0611277	0.415864	FALSE
Acyp1	0.668528	0.252925	0.690216	FALSE
Ada	-0.668513	0.0384981	0.348475	FALSE
Or1a1	-0.668206	0.102711	0.495976	FALSE
Lage3	-0.668007	0.00815985	0.200366	FALSE
Mgp	0.667869	0.428562	0.81723	FALSE
Zan	0.667713	0.142692	0.562554	FALSE
Psd4	-0.667336	0.0110163	0.222191	FALSE
Ppm1h	-0.666968	0.0111093	0.222191	FALSE
Tpi1	-0.666968	0.0340749	0.33769	FALSE
Foxj1	-0.666844	0.500024	0.854118	FALSE
Ccnf	-0.666569	0.00752487	0.193129	FALSE
Pkhd1	-0.666411	0.0102625	0.216119	FALSE
Ak1	0.666264	0.0944459	0.480136	FALSE
Brca1	-0.665856	0.237488	0.674465	FALSE
Gm7599	0.665613	0.151149	0.573816	FALSE
Cmtm6	0.665154	0.106244	0.504535	FALSE
Hspa1a	0.665116	0.0116488	0.225519	FALSE
Prtn3	-0.665108	0.39247	0.796	FALSE
Jam2	0.664759	0.049618	0.381065	FALSE
Leo1	-0.664623	0.19997	0.633521	FALSE
Ankef1	0.664606	0.124831	0.537953	FALSE
Psme2	-0.664453	0.456815	0.831912	FALSE
Ndufb11	-0.663844	0.0525518	0.388196	FALSE
Slc35a2	-0.663417	0.10031	0.492723	FALSE
Apool	-0.663362	0.00189418	0.111719	FALSE
Cbr2	0.663323	0.158722	0.585573	FALSE
Mpp2	-0.66328	0.18081	0.611776	FALSE
Vma21	-0.66257	0.000883488	0.088832	FALSE
Krt26	0.662533	0.121364	0.53252	FALSE
Sem1	-0.662522	0.135573	0.553784	FALSE
Rasgrf2	0.662521	0.182219	0.613018	FALSE
Hook1	0.66247	0.0229063	0.286903	FALSE
Fuca2	-0.662336	0.000429543	0.0612702	FALSE
Trpc1	-0.662301	0.174933	0.606598	FALSE
Tgfb3	0.661997	0.0079154	0.197158	FALSE
Gm44578	0.66135	0.13931	0.557547	FALSE
Gm2628	0.660933	0.122927	0.535774	FALSE
Ndufa5	0.660185	0.172499	0.603704	FALSE
Alg9	-0.660104	0.0956365	0.482745	FALSE
Rps13	-0.659664	0.244278	0.682013	FALSE
Mcc	0.659653	0.0314138	0.323962	FALSE
Gm12191	-0.659463	0.527593	0.866788	FALSE
Mrap2	-0.659281	0.191532	0.623591	FALSE
Ttk	-0.659155	0.0880356	0.469309	FALSE
Thsd4	-0.658966	0.221198	0.657945	FALSE
Or4c35	-0.658861	0.0289188	0.313782	FALSE
Lamp2	-0.658817	0.00402313	0.15066	FALSE
Hells	-0.658744	0.00234457	0.120017	FALSE
Parp4	-0.658609	0.105963	0.504385	FALSE
Hnf4a	-0.658409	0.222694	0.658997	FALSE
Ptprj	0.658268	0.0291956	0.315168	FALSE
Fcgr2b	-0.658016	0.00916655	0.205878	FALSE
Ednra	0.657931	0.064098	0.41965	FALSE
Hmces	-0.657668	0.134863	0.553521	FALSE
Gpr183	0.657396	0.2052	0.637604	FALSE
Dmrta2	0.657276	0.0741666	0.44258	FALSE
Gstt1	-0.657237	0.0370518	0.342837	FALSE
Sdhaf1	0.657234	0.0982799	0.489526	FALSE
Hmox2	-0.657177	0.000851125	0.0885659	FALSE
Adra2a	-0.656228	0.131482	0.548114	FALSE
Igfbp3	0.655406	0.217032	0.652123	FALSE
Efcab14	-0.655107	0.0152302	0.24668	FALSE
Uros	0.654865	0.164549	0.593466	FALSE
Chpf2	-0.654552	0.0945363	0.480136	FALSE
Qng1	0.654281	0.00154993	0.10356	FALSE
Itga11	0.654279	0.168244	0.59712	FALSE
Cdnf	0.654034	0.0552515	0.396317	FALSE
9530068E07Rik	0.654016	0.126567	0.539367	FALSE
Spg11	-0.653856	0.248846	0.686938	FALSE
Hspg2	-0.653664	0.167945	0.59712	FALSE
Gm42718	0.653636	0.0916348	0.477351	FALSE
Xiap	-0.65362	0.0528142	0.388907	FALSE
Zbtb11	-0.653595	0.0203026	0.276072	FALSE
Iqca1	0.653588	0.1597	0.587138	FALSE
Gas1	0.653245	0.0104234	0.216217	FALSE
Parm1	-0.653039	0.000969453	0.0906408	FALSE
Mlh1	-0.652992	0.140556	0.560398	FALSE
Carmil2	-0.65297	0.191393	0.62333	FALSE
Ostn	-0.652925	0.184711	0.615699	FALSE
Esyt2	0.652893	0.00904667	0.205085	FALSE
Carmil1	0.652877	0.0264134	0.303373	FALSE
Vps51	0.652861	0.237537	0.674465	FALSE
Iscu	0.65285	0.253846	0.691095	FALSE
Kdm6a	-0.652791	0.00485383	0.161731	FALSE
Rida	0.652772	0.480019	0.84676	FALSE
Arrdc4	-0.652631	0.179602	0.61111	FALSE
Rwdd2b	-0.652588	0.099817	0.491292	FALSE
Fbxo34	-0.652192	0.0306365	0.321165	FALSE
Gm6665	-0.651976	0.107348	0.5068	FALSE
Slc35f1	0.651691	0.143472	0.562847	FALSE
H4c16	-0.650833	0.0639309	0.419557	FALSE
Efnb1	-0.650747	0.0172323	0.256013	FALSE
Arhgap28	0.650674	0.0472804	0.374312	FALSE
Hcn3	-0.650664	0.0288085	0.313119	FALSE
Tnfsf10	0.649955	0.166997	0.595346	FALSE
Uba1	-0.649926	0.00558659	0.171309	FALSE
Ramac	0.649906	0.0633254	0.419557	FALSE
Phactr4	-0.649331	0.15407	0.578285	FALSE
Uxt	-0.649028	0.00469934	0.161145	FALSE
Map3k21	-0.648683	0.213146	0.646952	FALSE
Fbxl8	0.64866	0.112164	0.516297	FALSE
Atmin	0.648379	0.0120821	0.226605	FALSE
Lrrc39	0.648326	0.0630368	0.419546	FALSE
Acot1	0.648065	0.00112526	0.0951902	FALSE
Nr1d1	0.647906	0.0307229	0.321583	FALSE
Tcof1	-0.647751	0.000671934	0.0761625	FALSE
Poc1b	-0.647638	0.00109892	0.0951902	FALSE
Col6a3	0.647236	0.0339844	0.337465	FALSE
Gm14391	-0.647227	0.105891	0.504235	FALSE
Hhipl1	-0.646938	0.145755	0.566899	FALSE
Atp8b1	-0.646792	0.21017	0.643381	FALSE
Rpain	-0.646564	0.2197	0.656222	FALSE
Pex16	0.646251	0.22252	0.658743	FALSE
Mtg2	0.646186	0.147333	0.568992	FALSE
Pycr2	-0.646014	0.0181243	0.261167	FALSE
Egflam	0.645964	0.0973332	0.487049	FALSE
Smc1a	-0.645944	0.0120979	0.226605	FALSE
Gm46223	-0.645572	0.16112	0.58937	FALSE
Or8d2	-0.645404	0.289762	0.723408	FALSE
Trappc6b	0.644995	0.10044	0.492888	FALSE
Haspin	-0.644807	0.155902	0.582241	FALSE
Tmbim4	-0.644668	0.456447	0.83184	FALSE
Dyrk3	-0.644522	0.0202334	0.276072	FALSE
Afmid	0.644436	0.076687	0.448223	FALSE
Neurl1a	0.644269	0.0360094	0.340854	FALSE
Col4a5	-0.643688	0.163034	0.591517	FALSE
Adamts5	0.643576	0.0087447	0.202289	FALSE
Zfp696	0.643456	0.0830259	0.458786	FALSE
Zmym3	-0.643199	0.0111488	0.222191	FALSE
Acot8	-0.643082	0.314567	0.744974	FALSE
Pak4	0.643073	0.308057	0.739936	FALSE
Nusap1	-0.643051	0.00387071	0.14766	FALSE
Man1a2	-0.642757	0.020513	0.277516	FALSE
Gatm	0.642285	0.35187	0.76972	FALSE
Slc38a7	-0.642027	0.0427473	0.364088	FALSE
Abcb7	-0.641991	0.0925567	0.478221	FALSE
Gna12	0.64177	0.243215	0.682013	FALSE
Tceal9	-0.641731	0.00218441	0.115786	FALSE
Tead3	0.641489	0.0729433	0.440331	FALSE
Lyz1	-0.641474	0.202211	0.636202	FALSE
Gm6477	-0.641317	0.0742218	0.44258	FALSE
Tbc1d2b	0.641174	0.0890848	0.471025	FALSE
Rbm3	-0.641134	0.0779355	0.450661	FALSE
Thoc7	-0.640798	0.00123957	0.0951902	FALSE
Ctsh	-0.640512	0.522274	0.864216	FALSE
Ocln	-0.640379	0.177631	0.609778	FALSE
Apeh	-0.640125	0.0810833	0.45426	FALSE
Gm31848	-0.639837	0.0428186	0.364088	FALSE
Zfx	-0.639812	0.00655267	0.181506	FALSE
Mcts1	-0.638991	0.256148	0.69388	FALSE
Bag6	-0.63884	0.300238	0.732798	FALSE
Or4p4	0.638716	0.0253981	0.298269	FALSE
Klhl18	-0.638434	0.091931	0.477615	FALSE
Mki67	-0.638376	0.0115113	0.224973	FALSE
E2f1	-0.638332	0.0103357	0.216119	FALSE
Gm14322	0.638196	0.032719	0.331235	FALSE
Ldhd	0.638185	0.0280833	0.313119	FALSE
Wbp11	-0.638158	0.0548962	0.394791	FALSE
Mylip	0.637963	0.173555	0.605463	FALSE
Ifi44	-0.637856	0.151693	0.574767	FALSE
Kmt5c	0.637825	0.215937	0.651243	FALSE
Sacm1l	0.637772	0.416533	0.80966	FALSE
Mlph	-0.637531	0.00204804	0.11371	FALSE
Bbs5	-0.637489	0.183788	0.61513	FALSE
Hspa12b	0.637366	0.0964886	0.484817	FALSE
Cysltr1	-0.637241	0.0803837	0.453422	FALSE
Cfap100	-0.637068	0.110469	0.513889	FALSE
1700109H08Rik	0.637031	0.245013	0.683463	FALSE
Or5k1	-0.636834	0.23003	0.666263	FALSE
Bbx	-0.636725	0.00616924	0.179344	FALSE
Zfp488	-0.636623	0.469444	0.839124	FALSE
Inpp4b	-0.636433	0.240513	0.679191	FALSE
Rarg	-0.636084	0.111795	0.516247	FALSE
Ccdc88b	-0.635851	0.152536	0.576208	FALSE
Sat1	-0.63559	0.0690272	0.430403	FALSE
Ift70a1	0.634975	0.151717	0.574767	FALSE
Ankrd27	-0.63493	0.17135	0.601905	FALSE
Telo2	-0.634842	0.143754	0.563258	FALSE
Tln2	0.634166	0.00247163	0.121617	FALSE
2410004P03Rik	-0.634083	0.078027	0.450661	FALSE
Casp1	-0.634063	0.399756	0.800709	FALSE
Psd	-0.633676	0.00752001	0.193129	FALSE
Gtf2b	0.633376	0.198178	0.632064	FALSE
Gpm6b	0.633165	0.0492329	0.380334	FALSE
E2f2	-0.63303	0.066692	0.424211	FALSE
Tbl1xr1	0.633003	0.00046905	0.0615622	FALSE
Esyt3	0.63257	0.112045	0.516247	FALSE
Nostrin	-0.632303	0.0278414	0.312093	FALSE
Ccdc92	-0.632188	0.0524292	0.387872	FALSE
Bod1l	-0.632038	0.0163098	0.252524	FALSE
Zfp1005	0.631564	0.172166	0.603265	FALSE
Dnajc21	-0.631166	0.0161328	0.252225	FALSE
Mid1	0.631051	0.309563	0.741185	FALSE
Cp	0.63062	0.0029512	0.131141	FALSE
Trappc6a	-0.630579	0.044945	0.370745	FALSE
Nckap5	0.63048	0.144562	0.564833	FALSE
Glrx	-0.63044	0.296412	0.728398	FALSE
Tmem237	-0.630408	0.0387621	0.349297	FALSE
C4bp	0.63026	0.112505	0.517088	FALSE
Nedd9	0.630101	0.00156905	0.104288	FALSE
Zfp873	0.629982	0.27763	0.713596	FALSE
Asphd1	-0.629696	0.0129602	0.230434	FALSE
Rps6ka3	-0.62952	0.0117108	0.225597	FALSE
Cdc25c	-0.629282	0.0508739	0.385637	FALSE
Chchd6	-0.629133	0.0192929	0.270933	FALSE
Cactin	-0.62907	0.510885	0.859064	FALSE
Pacs2	0.629036	0.00246532	0.121617	FALSE
Lsm5	-0.62891	0.219829	0.656222	FALSE
Fgfr1op2	-0.628861	0.00466524	0.161145	FALSE
Chdh	-0.628802	0.0135214	0.234684	FALSE
Usp43	-0.628784	0.0729274	0.440331	FALSE
Meak7	0.628535	0.0439622	0.367601	FALSE
Nup107	-0.62812	0.284353	0.717755	FALSE
Zc3h12a	-0.628048	0.0822323	0.456866	FALSE
Chac2	0.62785	0.102847	0.496255	FALSE
Timp1	-0.627679	0.126034	0.53915	FALSE
Klhl3	0.626986	0.0915912	0.477351	FALSE
Gm28438	0.626241	0.387536	0.793625	FALSE
Ypel1	0.625938	0.0217955	0.282186	FALSE
Fam221a	0.625816	0.160799	0.58894	FALSE
Crocc	-0.625777	0.359245	0.773706	FALSE
Wdfy4	-0.625709	0.477685	0.84448	FALSE
Prxl2b	0.625614	0.215028	0.64985	FALSE
Pdgfrl	0.625597	0.1851	0.616467	FALSE
Rpp25l	0.625436	0.113094	0.517108	FALSE
Ly75	-0.625431	0.0254315	0.298385	FALSE
Pde4d	0.625373	0.0825969	0.457263	FALSE
Cdc42ep2	-0.62526	0.0112374	0.22221	FALSE
Gm48499	-0.624892	0.0565075	0.400716	FALSE
Aptx	0.624708	0.00799718	0.198289	FALSE
Eefsec	-0.624674	0.0269496	0.306839	FALSE
1190005I06Rik	-0.624591	0.285627	0.718557	FALSE
Tab3	-0.624586	0.0433423	0.365467	FALSE
Cenpf	-0.623939	0.00387557	0.14766	FALSE
Hoxd10	0.623535	0.369503	0.781415	FALSE
Gvin-ps7	-0.623469	0.268096	0.704362	FALSE
Col22a1	0.623254	0.137993	0.555606	FALSE
Was	0.623155	0.135094	0.553521	FALSE
Cd163	-0.623042	0.198953	0.632064	FALSE
Trib2	0.622751	0.0592124	0.409423	FALSE
Ormdl1	0.62266	0.173326	0.605186	FALSE
Dennd4c	-0.62261	0.208977	0.64252	FALSE
Lgr5	0.622492	0.0620893	0.4177	FALSE
Trmt13	-0.62249	0.0679653	0.427665	FALSE
Nr2f1	0.622357	0.0470069	0.374312	FALSE
Lix1l	0.622283	0.22292	0.659427	FALSE
Aff3	0.621753	0.3427	0.764178	FALSE
Smad7	-0.621079	0.120773	0.531401	FALSE
Zfp991	-0.621079	0.00636297	0.180308	FALSE
Fbxl21	0.621004	0.108891	0.510495	FALSE
C1rl	-0.620531	0.00885109	0.203559	FALSE
Akr1e1	0.620289	0.0082241	0.201105	FALSE
Naa16	-0.619836	0.00130822	0.0954474	FALSE
Efs	0.619652	0.111273	0.516247	FALSE
Parp1	-0.619618	0.023627	0.289425	FALSE
Ern1	-0.619561	0.0283292	0.313119	FALSE
Hilpda	-0.619363	0.580108	0.887286	FALSE
Mlycd	0.618837	0.128344	0.541777	FALSE
Sipa1l2	0.618811	0.198249	0.632064	FALSE
Tars3	-0.61864	0.0486443	0.379507	FALSE
Or5an9	-0.618585	0.180806	0.611776	FALSE
Guca1a	-0.618325	0.199066	0.632064	FALSE
Mro	0.618204	0.127021	0.539849	FALSE
Sinhcaf	-0.617091	0.103192	0.497193	FALSE
Ntm	-0.61698	0.207565	0.640349	FALSE
Lonp2	0.616571	0.295027	0.726692	FALSE
Slc25a17	0.61626	0.0107372	0.218794	FALSE
Fchsd1	0.616132	0.0642075	0.41965	FALSE
Eid2b	0.615994	0.00649091	0.181502	FALSE
Nol6	-0.615589	0.231936	0.668982	FALSE
Fli1	-0.615383	0.103935	0.498849	FALSE
Or4c112	0.615341	0.00846983	0.202289	FALSE
Rcbtb1	0.615325	0.126061	0.53915	FALSE
Akr7a5	-0.615276	0.0765721	0.448223	FALSE
Rassf4	-0.615127	0.0594392	0.409921	FALSE
Ankhd1	-0.615101	0.000941547	0.0906408	FALSE
Coq10b	0.615056	0.00377016	0.145875	FALSE
Chm	-0.614951	0.0200474	0.27484	FALSE
Slc12a3	0.614903	0.0233271	0.288632	FALSE
Rorc	0.614728	0.0413988	0.359693	FALSE
Pxn	0.614678	0.0413141	0.359693	FALSE
Sdhaf4	-0.614594	0.547241	0.875032	FALSE
Habp4	0.614417	0.0277409	0.312093	FALSE
Cdca3	-0.614125	0.00424146	0.154728	FALSE
Proca1	0.614035	0.0823623	0.456978	FALSE
Sorbs2	0.613907	0.176495	0.608695	FALSE
Prorp	0.613869	0.0697207	0.432045	FALSE
Or8b44	0.613764	0.117468	0.524709	FALSE
Sbf1	-0.613243	0.425355	0.815782	FALSE
Cndp1	-0.613085	0.152869	0.576722	FALSE
Sptbn2	0.612992	0.0882501	0.469939	FALSE
Odad4	0.612926	0.066535	0.424211	FALSE
Tpx2	-0.612827	0.00850449	0.202289	FALSE
Dgat2	0.612787	0.011689	0.225519	FALSE
Col7a1	0.612647	0.0429679	0.364381	FALSE
Tlr2	-0.612514	0.505491	0.857686	FALSE
Agpat3	-0.61206	0.000740942	0.0810885	FALSE
Ccdc71l	0.611623	0.0214438	0.282083	FALSE
Rere	0.611569	0.00179923	0.110431	FALSE
Serp2	-0.611288	0.253072	0.69032	FALSE
Chst11	-0.611227	0.244225	0.682013	FALSE
Mfap4	0.611087	0.0437338	0.366861	FALSE
Baalc	0.611077	0.107781	0.508086	FALSE
Ramp2	0.610771	0.160513	0.588631	FALSE
Eea1	-0.610138	0.010676	0.218247	FALSE
Mbp	0.610058	0.242778	0.68142	FALSE
Synj1	-0.60995	0.00337745	0.138212	FALSE
Sh3yl1	0.609848	0.23276	0.670649	FALSE
Fundc2	-0.609826	0.00204508	0.11371	FALSE
Uqcc5	-0.609775	0.0322381	0.3285	FALSE
Ncf4	-0.609283	0.205381	0.637779	FALSE
Or2n1b	-0.609099	0.211562	0.645249	FALSE
Tkfc	0.608996	0.0462665	0.373397	FALSE
Slc16a12	0.608935	0.098059	0.489526	FALSE
Ctsw	0.608806	0.24032	0.678874	FALSE
Maff	0.608728	0.0207698	0.278953	FALSE
Pou3f1	0.608127	0.502055	0.85563	FALSE
Psmb2	-0.607851	0.594929	0.892607	FALSE
Ccnb2	-0.6078	0.149001	0.571366	FALSE
Tmem44	0.607632	0.0119962	0.226605	FALSE
Hmbox1	-0.607541	0.102097	0.494513	FALSE
F5	0.607319	0.243601	0.682013	FALSE
Ppargc1b	-0.607003	0.0511798	0.386513	FALSE
Pnrc1	0.606805	0.0411256	0.359566	FALSE
Cbr3	0.606623	0.393131	0.79642	FALSE
Tmem42	-0.606595	0.0545079	0.394065	FALSE
Pde11a	0.606565	0.163164	0.591626	FALSE
Ruvbl1	-0.605634	0.0305324	0.321004	FALSE
Sowahc	0.605594	0.108967	0.510644	FALSE
Zfp639	-0.605217	0.0236256	0.289425	FALSE
Exo1	-0.605204	0.0136491	0.235318	FALSE
Mecp2	-0.604904	0.00166873	0.108084	FALSE
Xrcc1	-0.604712	0.200062	0.633521	FALSE
Selenof	0.604602	0.106421	0.504858	FALSE
Rbl2	0.604429	0.00173314	0.110011	FALSE
Psmc3	-0.604152	0.0285651	0.313119	FALSE
Mmd	0.603891	0.00859955	0.202289	FALSE
Plch1	0.603875	0.0989204	0.490405	FALSE
Plec	-0.603758	0.0691555	0.430991	FALSE
Irgm2	-0.603554	0.285163	0.718141	FALSE
Spc25	-0.603453	0.127917	0.541455	FALSE
Stub1	0.60332	0.434442	0.820689	FALSE
Rragb	-0.603314	0.122159	0.534394	FALSE
Eif4a2	0.603144	0.00128593	0.0951902	FALSE
Mmp15	0.603107	0.00244144	0.121617	FALSE
Fam110a	-0.602899	0.169991	0.599953	FALSE
Fau	-0.602552	0.00108507	0.0951902	FALSE
Mis12	-0.602486	0.041492	0.359693	FALSE
Masp1	0.602253	0.0256545	0.300169	FALSE
B3glct	0.602215	0.00171911	0.109669	FALSE
Tonsl	-0.602144	0.0318112	0.325764	FALSE
Adh1	-0.602139	0.362291	0.77655	FALSE
Apon	-0.601998	0.243921	0.682013	FALSE
Dhrs13	-0.601777	0.136431	0.554771	FALSE
Tpsb2	0.601708	0.181756	0.612423	FALSE
Mmp9	0.601414	0.0837188	0.461005	FALSE
Cgrrf1	-0.601371	0.110865	0.515167	FALSE
Slc24a3	0.601229	0.150954	0.573419	FALSE
Sh3bp4	-0.601209	0.00062497	0.0748491	FALSE
Sfrp1	0.601199	0.156165	0.582406	FALSE
As3mt	0.601043	0.076946	0.448441	FALSE
Josd1	-0.600832	0.513217	0.859593	FALSE
Asns	0.600789	0.0983073	0.489526	FALSE
Itgax	-0.60068	0.277773	0.713596	FALSE
Kras	-0.600666	0.0283493	0.313119	FALSE
Or1e1f	-0.600498	0.0134013	0.233695	FALSE
Reep1	0.600436	0.221667	0.658423	FALSE
Lpl	0.600207	0.0340231	0.337465	FALSE
Tspyl4	0.599538	0.0283302	0.313119	FALSE
Eml5	0.599537	0.00332459	0.137927	FALSE
S2bpcox16	-0.599345	0.634112	0.90756	FALSE
Cenpv	-0.599103	0.04808	0.377596	FALSE
Rad54l	0.598969	0.118434	0.526258	FALSE
Bhlhe40	-0.598952	0.000965281	0.0906408	FALSE
Mafa	0.598517	0.384059	0.792012	FALSE
Abcf3	0.598512	0.105648	0.503641	FALSE
St8sia1	0.598384	0.188941	0.621256	FALSE
Gchfr	-0.598207	0.1306	0.546256	FALSE
Ddt	-0.598089	0.415692	0.80966	FALSE
Cpxm1	-0.597926	0.13774	0.555606	FALSE
Cxadr	0.597627	0.0301512	0.319903	FALSE
Zfp973	-0.597326	0.325007	0.750793	FALSE
Sumf1	0.59728	0.00281166	0.127779	FALSE
Smim35	-0.597226	0.168181	0.59712	FALSE
Mboat2	0.597116	0.30494	0.737786	FALSE
Herc6	-0.596882	0.0965171	0.484817	FALSE
Cacnb1	0.596798	0.08654	0.467082	FALSE
Ltbp1	0.596583	0.0523232	0.387872	FALSE
Tmem223	0.596264	0.279078	0.714725	FALSE
Lypla1	0.595725	0.0992894	0.49045	FALSE
Plp2	-0.595722	0.127969	0.541455	FALSE
Cfap69	0.595505	0.019514	0.271932	FALSE
Esd	-0.595265	0.0012972	0.0951902	FALSE
Hspe1-rs1	-0.594668	0.564163	0.882135	FALSE
Tlr6	-0.594536	0.141015	0.560816	FALSE
Zfp760	-0.594324	0.160542	0.588631	FALSE
Knop1	-0.59429	0.0158641	0.250222	FALSE
Txnl4a	-0.594246	0.00510618	0.16466	FALSE
Stat6	-0.593929	0.00335125	0.13813	FALSE
Ssr2	-0.593882	0.516248	0.860817	FALSE
Rpl32	-0.593879	0.414522	0.809343	FALSE
Abcd1	-0.5937	0.483082	0.848569	FALSE
Ripply3	-0.593675	0.0727591	0.440331	FALSE
Isca2	0.59343	0.414193	0.809101	FALSE
Leng8	0.593217	0.105458	0.503117	FALSE
Mgat4b	-0.593092	0.0171427	0.255731	FALSE
Prpf40a	-0.593034	0.00185512	0.111088	FALSE
Plekhb2	-0.592612	0.0636908	0.419557	FALSE
Fam13b	-0.591845	0.0405869	0.356944	FALSE
Dio2	0.591794	0.0457794	0.372278	FALSE
Gpam	0.591544	0.0679817	0.427665	FALSE
Shld3	-0.591421	0.178179	0.610192	FALSE
Slc26a11	-0.591143	0.0390357	0.350962	FALSE
Tmem266	0.591126	0.123924	0.536568	FALSE
Crybg1	-0.590906	0.26144	0.699031	FALSE
Chchd7	-0.590762	0.410049	0.80693	FALSE
Tti1	0.59076	0.191068	0.623137	FALSE
Wnt4	0.590585	0.081817	0.456046	FALSE
Tusc2	0.590575	0.0128071	0.229564	FALSE
Cenpe	-0.590311	0.0344616	0.33805	FALSE
Tut4	0.590198	0.144156	0.563786	FALSE
Ighm	0.590133	0.3498	0.769009	FALSE
Ift88	-0.590023	0.0575428	0.403909	FALSE
Scarb2	0.589987	0.002676	0.125958	FALSE
Bsdc1	0.589898	0.471349	0.839517	FALSE
Bcap31	-0.589815	0.0334653	0.334642	FALSE
Bms1	-0.589753	0.0660413	0.423004	FALSE
Ablim2	0.589612	0.115512	0.520849	FALSE
Hsdl1	-0.589316	0.0126525	0.229564	FALSE
Pdss1	0.589266	0.0479269	0.376738	FALSE
Zdhhc2	-0.589221	0.121597	0.53252	FALSE
Nuf2	-0.589094	0.0138398	0.237107	FALSE
Pigk	0.588847	0.000971024	0.0906408	FALSE
Edem3	-0.588823	0.135329	0.553521	FALSE
Cdsn	0.588488	0.00922763	0.205878	FALSE
Il1r1	0.588381	0.0159259	0.250222	FALSE
Oplah	0.588315	0.0331132	0.333794	FALSE
Tnfaip2	-0.587714	0.0846462	0.462385	FALSE
Atic	-0.587332	0.00857586	0.202289	FALSE
Or5bh3	0.586889	0.270773	0.706832	FALSE
Zrsr2	-0.586326	0.00385605	0.14766	FALSE
Carns1	0.58615	0.334748	0.758526	FALSE
Hid1	0.586056	0.142332	0.562534	FALSE
Atp1b1	0.586024	0.00129008	0.0951902	FALSE
Cd38	-0.585989	0.0804351	0.453422	FALSE
Gm14741	-0.585977	0.0796969	0.452483	FALSE
Hbp1	0.585959	0.0113952	0.224101	FALSE
Clec10a	0.585867	0.600525	0.894005	FALSE
Gm21854	-0.585713	0.514198	0.859593	FALSE
Aldh6a1	0.585674	0.0529357	0.389276	FALSE
Mlh3	0.585459	0.045745	0.372278	FALSE
Gpr19	0.585209	0.4046	0.80407	FALSE
Csf2rb2	0.585021	0.14733	0.568992	FALSE
Ogfrl1	-0.584987	0.00624915	0.180073	FALSE
Efna4	0.584747	0.00888308	0.203925	FALSE
Car10	0.584331	0.0943184	0.480136	FALSE
Ripor1	0.584306	0.285226	0.718157	FALSE
Prkar2a	-0.584283	0.00672794	0.182428	FALSE
Mmp2	0.584207	0.0763258	0.447969	FALSE
Nrip2	-0.584098	0.0489899	0.380222	FALSE
Ubl3	0.58373	0.0055314	0.170639	FALSE
Gm13340	-0.583662	0.24201	0.680946	FALSE
Tap1	-0.583626	0.129928	0.545088	FALSE
Ntrk1	-0.583282	0.156096	0.582406	FALSE
Pcgf6	-0.58278	0.0313378	0.323962	FALSE
Rigi	0.582625	0.115671	0.521064	FALSE
Igf1	-0.582305	0.00372706	0.145875	FALSE
Or4x11	-0.582214	0.382843	0.79166	FALSE
Sike1	0.58208	0.00726669	0.190201	FALSE
Zfp94	0.581759	0.106699	0.505372	FALSE
Fto	0.581684	0.00204276	0.11371	FALSE
Pank3	-0.580848	0.0348132	0.338303	FALSE
Hs6st2	-0.580665	0.0258221	0.301021	FALSE
Mfsd10	-0.580657	0.608421	0.897424	FALSE
Ppan	-0.580591	0.0636424	0.419557	FALSE
Magoh	0.580484	0.108112	0.509083	FALSE
Tchp	-0.580253	0.00427272	0.154971	FALSE
Lonp1	-0.58023	0.410926	0.80693	FALSE
Lrrc8c	-0.580211	0.0602551	0.412363	FALSE
Zfp872	0.579969	0.260809	0.699031	FALSE
Ncaph	-0.579735	0.385242	0.793099	FALSE
Mast3	-0.579669	0.461883	0.835292	FALSE
Bsn	-0.579649	0.0360264	0.340854	FALSE
Pms1	-0.5795	0.155197	0.580504	FALSE
Zfp128	0.579461	0.222201	0.658423	FALSE
Eif2ak3	-0.579226	0.163911	0.592317	FALSE
Tmtc3	-0.579215	0.166786	0.595261	FALSE
Psmb9	-0.57918	0.356922	0.773374	FALSE
Mrpl41	-0.579026	0.305837	0.737929	FALSE
Spcs1	-0.578989	0.420763	0.813274	FALSE
Klhdc3	0.578973	0.119048	0.527349	FALSE
Boll	-0.57887	0.0616357	0.416648	FALSE
Gm47355	0.578783	0.109164	0.510949	FALSE
Pcmtd2	0.578699	0.00276317	0.127303	FALSE
Hacd3	-0.578675	0.0213202	0.282083	FALSE
Lgi2	0.578435	0.247077	0.685156	FALSE
Arl8b	-0.578248	0.014584	0.241723	FALSE
Tdp1	0.5781	0.249931	0.686938	FALSE
Hspa9	-0.578084	0.00060763	0.0741718	FALSE
Rab31	0.577947	0.429126	0.817316	FALSE
Arhgap24	-0.577922	0.0455385	0.371426	FALSE
Stoml1	0.577673	0.0666203	0.424211	FALSE
Ttc14	-0.577614	0.00122755	0.0951902	FALSE
Slc12a9	0.577532	0.108065	0.50905	FALSE
Atp6ap2	-0.577403	0.00244697	0.121617	FALSE
Las1l	-0.577298	0.029555	0.316933	FALSE
[truncated: 10,696 more rows]
